# Supplementary material for: Modular deregulation of central carbon metabolism for efficient xylose utilization in Saccharomyces cerevisiae
Source: Nat Commun. 2025 May 16;16:4551. doi: 10.1038/s41467-025-59966-x (PMC12084563; doi:10.1038/s41467-025-59966-x)
Supplement: Supplementary file 3 — Supplementary Data1 [file 41467_2025_59966_MOESM3_ESM.xlsx]

## Sheet: Supplementary Data 1
Supplementary Data 1. Plasmids used in this study.
Part I, plasmids for gene expression in yeast
Name	Parental	Relevant characteristics	Source
pSP-GM2		2μm ampR URA3 pTEF1-tCYC1, pPGK1-tADH1	Jens Lab
pX001	pSP-GM2	pPGK1-PsXK, pTEF1-PiXI	Jens Lab
pX007	pSP-GM2	pTEF1-PiXI	Jens Lab
pX040	pSP-GM2	pADH2-PiXI	This study
pX041	pSP-GM2	pSFC1-PiXI	This study
pYC01	pSP-GM2	pTEF1-MCR	This study
pYC02	pYC01	pTEF1-XI, pPGK1-MCR	Jens Lab
pX019	pSP-GM2	pPGK1-MCRN, pTEF1-MCRC	This study
pX020	pSP-GM2	pPGK1-MCRN, pTEF1-MCRCm	This study
pX021	pSP-GM2	pTEF1-MCRm	This study
pX026	pSP-GM2	pTEF1-MCRN-linker-MCRCm	This study
pX035	pSP-GM2	pTEF1-MCRCm-linker-MCRN	This study
pX071	pX040	pADH2-PiXI, pALD6-McrCm, pALD4-McrN	This study
pX072	pX040	pADH2-PiXI, pHXT7-McrCm, pALD4-McrN	This study
pX073	pX040	pADH2-PiXI, pPCK1-McrCm, pALD4-McrN	This study
pX074	pX040	pADH2-PiXI, pALD6-McrCm, pTEF1-McrN	This study
pX075	pX040	pADH2-PiXI, pHXT7-McrCm, pTEF1McrN	This study
pX076	pX040	pADH2-PiXI, pPCK1-McrCm, pTEF1-McrN	This study
pX077	pX040	pADH2-PiXI, pALD6-McrCm, pMDH2-McrN	This study
pX078	pX040	pADH2-PiXI, pHXT7-McrCm, pMDH2-McrN	This study
pX079	pX040	pADH2-PiXI, pPCK1-McrCm, pMDH2-McrN	This study
Part II, plasmids for protein mutation
Name	Parental Plasmid	Relevant Characteristics	Source
pUC57		ampR	Jens Lab
pAD	pSP-GM2	Acc1(S659A, S1157A)	Jens Lab
pXM01	pUC57	McrCm(N940V, K1106W, S114R)	This study
pXM02	pUC57	Fba1(S313D)	This study
pXM03	pUC57	Fba1(S313E)	This study
pXM04	pUC57	Gpm1(S116D)	This study
pXM05	pUC57	Gpm1(S116E)	This study
pXM06	pUC57	PFK1(P728L)	This study
pXM07	pUC57	PFK2(P722L)	This study
pXM08	pUC57	PYK1(E392A)	This study
Part III, plasmids for gRNAs
Name	Base Plasmid	Relevant Characteristics	Source	20bp Target Sequence
pMEL10		2μm ampR URA3 gRNA-CAN1.Y	Jens Lab
pXG01	pMEL10	gRNA-FBP1	This study	GCAACCTCAGTTTTCCGTTG
pXG02	pMEL10	gRNA-MLS1	This study	ATATTAGAAATGATCCCACT
pXG03	pMEL10	gRNA-CIT2	This study	TAGCACAGCATGACCATAAC
pXG04	pMEL10	gRNA-PYC1	This study	atgttattgcgtggtgccaa
pXG05	pMEL10	gRNA-PYC2	This study	catcaggttctgctggtgct
pXG06	pMEL10	gRNA-PCK1	This study	AATAGGGTGCAAGGCTAGGA
pXG07	pMEL10	gRNA-pMPC3	This study	gtgcgttgcaattggagtat
pXG08	pMEL10	gRNA-pMPC2	This study	CCGAGAGAAAAGAAGCACAA
pXG09	pMEL10	gRNA-tTDH3	This study	AGTAGATACCTGATACATTG
pXG10	pMEL10	gRNA-GPP1	This study	CCATACTTAAAGGGTAGAAA
pXG11	pMEL10	gRNA-ACC1	This study	AATCTAAAATGGGTATGAAC
pXG12	pMEL10	gRNA-pFAS1	This study	GAAACTACAAGAACATCATC
pXG13	pMEL10	gRNA-PXA1	This study	CCATCAGTAAGGGCGAGCGA
pXG14	pMEL10	gRNA-GAL80	This study	AGCAGCCTTATAAATGGATT
