# Supplementary material for: Modular deregulation of central carbon metabolism for efficient xylose utilization in Saccharomyces cerevisiae
Source: Nat Commun. 2025 May 16;16:4551. doi: 10.1038/s41467-025-59966-x (PMC12084563; doi:10.1038/s41467-025-59966-x)
Supplement: Supplementary file 4 — Supplementary Data2 [file 41467_2025_59966_MOESM4_ESM.xlsx]

## Sheet: Supplementary Data 2
Supplementary Data 2. Strains used in this study.
Name	Base strain	Relevant genotype	Relevant manipulation
IMX581	CEN.PK113-5D	MATa ura3-52 can1Δ::cas9-natNT2 TRP1 LEU2 HIS3	Background strain (Jens Lab)
X266	IMX581	PsXK, PsTAL1, TKL1, RPE1, RKI1, ∆GRE3, ∆ASK10, ∆YPR1, PsXK, PiXI	X-4::pPGK1-PsXK, XI-5::pFBA1-PsTAL1, pTDH3-RPE1, pPDC1-RKI1, pTDH2-TKL1, ASK10::gRNA, GRE3::gRNA, YPR1::gRNA, pX001 (pPGK1-PsXK, pTEF1-PiXI)
X242	X266	PsXK, PsTAL1, TKL1, RPE1, RKI1, ∆GRE3, ∆ASK10, ∆YPR1, PsXK, PiXI, pPGK1-RFP	XI-1::pPGK1-RFP
X243	X266	PsXK, PsTAL1, TKL1, RPE1, RKI1, ∆GRE3, ∆ASK10, ∆YPR1, PsXK, PiXI, pTEF1-RFP	XI-1::pTEF1-RFP
X244	X266	PsXK, PsTAL1, TKL1, RPE1, RKI1, ∆GRE3, ∆ASK10, ∆YPR1, PsXK, PiXI, pUAS_TEF1-RFP	XI-1::pUAS_TEF1-RFP
X247	X266	PsXK, PsTAL1, TKL1, RPE1, RKI1, ∆GRE3, ∆ASK10, ∆YPR1, PsXK, PiXI, pCCW12-RFP	XI-1::pCCW12-RFP
X248	X266	PsXK, PsTAL1, TKL1, RPE1, RKI1, ∆GRE3, ∆ASK10, ∆YPR1, PsXK, PiXI, pUAS_CCW12-RFP	XI-1::pUAS_CCW12-RFP
X249	X266	PsXK, PsTAL1, TKL1, RPE1, RKI1, ∆GRE3, ∆ASK10, ∆YPR1, PsXK, PiXI, pTDH3-RFP	XI-1::pTDH3-RFP
X250	X266	PsXK, PsTAL1, TKL1, RPE1, RKI1, ∆GRE3, ∆ASK10, ∆YPR1, PsXK, PiXI, pUAS_TDH3-RFP	XI-1::pUAS_TDH3-RFP
X251	X266	PsXK, PsTAL1, TKL1, RPE1, RKI1, ∆GRE3, ∆ASK10, ∆YPR1, PsXK, PiXI, pHXT7-RFP	XI-1::pHXT7-RFP
X252	X266	PsXK, PsTAL1, TKL1, RPE1, RKI1, ∆GRE3, ∆ASK10, ∆YPR1, PsXK, PiXI, pHXT1-RFP	XI-1::pHXT1-RFP
X255	X266	PsXK, PsTAL1, TKL1, RPE1, RKI1, ∆GRE3, ∆ASK10, ∆YPR1, PsXK, PiXI, pADH1-RFP	XI-1::pADH1-RFP
X256	X266	PsXK, PsTAL1, TKL1, RPE1, RKI1, ∆GRE3, ∆ASK10, ∆YPR1, PsXK, PiXI, pADH2-RFP	XI-1::pADH2-RFP
X257	X266	PsXK, PsTAL1, TKL1, RPE1, RKI1, ∆GRE3, ∆ASK10, ∆YPR1, PsXK, PiXI, pALD4-RFP	XI-1::pALD4-RFP
X258	X266	PsXK, PsTAL1, TKL1, RPE1, RKI1, ∆GRE3, ∆ASK10, ∆YPR1, PsXK, PiXI, pALD6-RFP	XI-1::pALD6-RFP
X259	X266	PsXK, PsTAL1, TKL1, RPE1, RKI1, ∆GRE3, ∆ASK10, ∆YPR1, PsXK, PiXI, pBAT2-RFP	XI-1::pBAT2-RFP
X262	X266	PsXK, PsTAL1, TKL1, RPE1, RKI1, ∆GRE3, ∆ASK10, ∆YPR1, PsXK, PiXI, pCIT2-RFP	XI-1::pCIT2-RFP
X263	X266	PsXK, PsTAL1, TKL1, RPE1, RKI1, ∆GRE3, ∆ASK10, ∆YPR1, PsXK, PiXI, pCWP2-RFP	XI-1::pCWP2-RFP
X264	X266	PsXK, PsTAL1, TKL1, RPE1, RKI1, ∆GRE3, ∆ASK10, ∆YPR1, PsXK, PiXI, pENO2-RFP	XI-1::pENO2-RFP
X265	X266	PsXK, PsTAL1, TKL1, RPE1, RKI1, ∆GRE3, ∆ASK10, ∆YPR1, PsXK, PiXI, pFBA1-RFP	XI-1::pFBA1-RFP
X267	X266	PsXK, PsTAL1, TKL1, RPE1, RKI1, ∆GRE3, ∆ASK10, ∆YPR1, PsXK, PiXI, pGND1-RFP	XI-1::pGND1-RFP
X268	X266	PsXK, PsTAL1, TKL1, RPE1, RKI1, ∆GRE3, ∆ASK10, ∆YPR1, PsXK, PiXI, pHHF1-RFP	XI-1::pHHF1-RFP
X269	X266	PsXK, PsTAL1, TKL1, RPE1, RKI1, ∆GRE3, ∆ASK10, ∆YPR1, PsXK, PiXI, pHHT1-RFP	XI-1::pHHT1-RFP
X270	X266	PsXK, PsTAL1, TKL1, RPE1, RKI1, ∆GRE3, ∆ASK10, ∆YPR1, PsXK, PiXI, pHXK1-RFP	XI-1::pHXK1-RFP
X271	X266	PsXK, PsTAL1, TKL1, RPE1, RKI1, ∆GRE3, ∆ASK10, ∆YPR1, PsXK, PiXI, pHXT3-RFP	XI-1::pHXT3-RFP
X274	X266	PsXK, PsTAL1, TKL1, RPE1, RKI1, ∆GRE3, ∆ASK10, ∆YPR1, PsXK, PiXI, pLYS20-RFP	XI-1::pJLYS20-RFP
X275	X266	PsXK, PsTAL1, TKL1, RPE1, RKI1, ∆GRE3, ∆ASK10, ∆YPR1, PsXK, PiXI, pMDH2-RFP	XI-1::pMDH2-RFP
X276	X266	PsXK, PsTAL1, TKL1, RPE1, RKI1, ∆GRE3, ∆ASK10, ∆YPR1, PsXK, PiXI, pMLS1-RFP	XI-1::pMLS1-RFP
X278	X266	PsXK, PsTAL1, TKL1, RPE1, RKI1, ∆GRE3, ∆ASK10, ∆YPR1, PsXK, PiXI, pPDC1-RFP	XI-1::pPDC1-RFP
X279	X266	PsXK, PsTAL1, TKL1, RPE1, RKI1, ∆GRE3, ∆ASK10, ∆YPR1, PsXK, PiXI, pRPL8A-RFP	XI-1::pRPL8A-RFP
X280	X266	PsXK, PsTAL1, TKL1, RPE1, RKI1, ∆GRE3, ∆ASK10, ∆YPR1, PsXK, PiXI, pRPL17A-RFP	XI-1::pRPL17A-RFP
X281	X266	PsXK, PsTAL1, TKL1, RPE1, RKI1, ∆GRE3, ∆ASK10, ∆YPR1, PsXK, PiXI, pRPL28-RFP	XI-1::pRPL28-RFP
X282	X266	PsXK, PsTAL1, TKL1, RPE1, RKI1, ∆GRE3, ∆ASK10, ∆YPR1, PsXK, PiXI, pRPP0-RFP	XI-1::pRPP0-RFP
X283	X266	PsXK, PsTAL1, TKL1, RPE1, RKI1, ∆GRE3, ∆ASK10, ∆YPR1, PsXK, PiXI, pRPS5-RFP	XI-1::pRPS5-RFP
X284	X266	PsXK, PsTAL1, TKL1, RPE1, RKI1, ∆GRE3, ∆ASK10, ∆YPR1, PsXK, PiXI, pRPS9A-RFP	XI-1::pRPS9A-RFP
X285	X266	PsXK, PsTAL1, TKL1, RPE1, RKI1, ∆GRE3, ∆ASK10, ∆YPR1, PsXK, PiXI, pRPS9B-RFP	XI-1::pRPS9B-RFP
X286	X266	PsXK, PsTAL1, TKL1, RPE1, RKI1, ∆GRE3, ∆ASK10, ∆YPR1, PsXK, PiXI, pRPS12-RFP	XI-1::pRPS12-RFP
X287	X266	PsXK, PsTAL1, TKL1, RPE1, RKI1, ∆GRE3, ∆ASK10, ∆YPR1, PsXK, PiXI, pRPS28B-RFP	XI-1::pRPS28B-RFP
X288	X266	PsXK, PsTAL1, TKL1, RPE1, RKI1, ∆GRE3, ∆ASK10, ∆YPR1, PsXK, PiXI, pSDH2-RFP	XI-1::pSDH2-RFP
X290	X266	PsXK, PsTAL1, TKL1, RPE1, RKI1, ∆GRE3, ∆ASK10, ∆YPR1, PsXK, PiXI, pTIP1-RFP	XI-1::pTIP1-RFP
X291	X266	PsXK, PsTAL1, TKL1, RPE1, RKI1, ∆GRE3, ∆ASK10, ∆YPR1, PsXK, PiXI, pTPI1-RFP	XI-1::pTPI1-RFP
X320	IMX581	∆YPR1, GFP	YPR1::pRPS9A-GFP
X465	X320	∆YPR1, ∆ASK10, GFP	ASK10::gRNA
X466	X465	PsXK, ∆GRE3, 2HXT7m, ∆ASK10, ∆YPR1, GFP	GRE3::pCCW12-HXT7m, pTDH3-PsXK, pHXT7-HXT7m
X469	X466	PsXK, PsTAL1, TKL1, RPE1, RKI1, ∆GRE3, 2HXT7m, ∆ASK10, ∆YPR1, GFP	XI-5::pCCW12-PsTAL1, pTDH3-RPE1, pPDC1-RKI1, pFBA1-TKL1
X476	X469	PsXK, PsTAL1, TKL1, RPE1, RKI1, ∆GRE3, 2HXT7m, ∆ASK10, ∆YPR1, GFP, PiXI	pX007 (pTEF1-PiXI)
X478	X469	PsXK, PsTAL1, TKL1, RPE1, RKI1, ∆GRE3, 2HXT7m, ∆ASK10, ∆YPR1, GFP, PiXI	pX040 (pADH2-PiXI)
X479	X469	PsXK, PsTAL1, TKL1, RPE1, RKI1, ∆GRE3, 2HXT7m, ∆ASK10, ∆YPR1, GFP, PiXI	pX041 (pSFC1-PiXI)
X504	X469	PsXK, PsTAL1, TKL1, RPE1, RKI1, ∆GRE3, 2HXT7m, ∆ASK10, ∆YPR1	YPR1::gRNA
X540	X504	PsXK, PsTAL1, TKL1, RPE1, RKI1, ∆GRE3, 2HXT7m, ∆ASK10, ∆YPR1, PiXI	pX007(pTEF1-PiXI)
X541	X504	PsXK, PsTAL1, TKL1, RPE1, RKI1, ∆GRE3, 2HXT7m, ∆ASK10, ∆YPR1, PiXI, pTEF1-GFP	XI-1::pTEF1-GFP
X542	X504	PsXK, PsTAL1, TKL1, RPE1, RKI1, ∆GRE3, 2HXT7m, ∆ASK10, ∆YPR1, PiXI, pACH1-GFP	XI-1::pACH1-GFP
X543	X504	PsXK, PsTAL1, TKL1, RPE1, RKI1, ∆GRE3, 2HXT7m, ∆ASK10, ∆YPR1, PiXI, pCIT1-GFP	XI-1::pCIT1-GFP
X544	X504	PsXK, PsTAL1, TKL1, RPE1, RKI1, ∆GRE3, 2HXT7m, ∆ASK10, ∆YPR1, PiXI, pICL1-GFP	XI-1::pICL1-GFP
X545	X504	PsXK, PsTAL1, TKL1, RPE1, RKI1, ∆GRE3, 2HXT7m, ∆ASK10, ∆YPR1, PiXI, pJEN1-GFP	XI-1::pJEN1-GFP
X546	X504	PsXK, PsTAL1, TKL1, RPE1, RKI1, ∆GRE3, 2HXT7m, ∆ASK10, ∆YPR1, PiXI, pMLS1-GFP	XI-1::pMLS1-GFP
X547	X504	PsXK, PsTAL1, TKL1, RPE1, RKI1, ∆GRE3, 2HXT7m, ∆ASK10, ∆YPR1, PiXI, pPYC1-GFP	XI-1::pPYC1-GFP
X548	X504	PsXK, PsTAL1, TKL1, RPE1, RKI1, ∆GRE3, 2HXT7m, ∆ASK10, ∆YPR1, PiXI, pFBP1-GFP	XI-1::pFBP1-GFP
X549	X504	PsXK, PsTAL1, TKL1, RPE1, RKI1, ∆GRE3, 2HXT7m, ∆ASK10, ∆YPR1, PiXI, pARO9-GFP	XI-1::pARO9-GFP
X551	X504	PsXK, PsTAL1, TKL1, RPE1, RKI1, ∆GRE3, 2HXT7m, ∆ASK10, ∆YPR1, PiXI, pIDP2-GFP	XI-1::pIDP2-GFP
X552	X504	PsXK, PsTAL1, TKL1, RPE1, RKI1, ∆GRE3, 2HXT7m, ∆ASK10, ∆YPR1, PiXI, pKGD1-GFP	XI-1::pKGD1-GFP
X553	X504	PsXK, PsTAL1, TKL1, RPE1, RKI1, ∆GRE3, 2HXT7m, ∆ASK10, ∆YPR1, PiXI, pMPC3-GFP	XI-1::pMPC3-GFP
X554	X504	PsXK, PsTAL1, TKL1, RPE1, RKI1, ∆GRE3, 2HXT7m, ∆ASK10, ∆YPR1, PiXI, pSDH1-GFP	XI-1::pSDH1-GFP
X555	X504	PsXK, PsTAL1, TKL1, RPE1, RKI1, ∆GRE3, 2HXT7m, ∆ASK10, ∆YPR1, PiXI, pSFC1-GFP	XI-1::pSFC1-GFP
X556	X504	PsXK, PsTAL1, TKL1, RPE1, RKI1, ∆GRE3, 2HXT7m, ∆ASK10, ∆YPR1, PiXI, pFUM1-GFP	XI-1::pFUM1-GFP
X469p	X469	PsXK, PsTAL1, TKL1, RPE1, RKI1, ∆GRE3, 2HXT7m, ∆ASK10, ∆YPR1, GFP, PiXI, MCR	pYC02 (pTEF1-PiXI, pPGK1-MCR)
X187	IMX581	MCR	pYC01 (pTEF1-MCR)
X188	IMX581	MCRN, MCRC	pX019 (pPGK1-MCRN, pTEF1-MCRC)
X189	IMX581	MCRN, MCRCm	pX020 (pPGK1-MCRN, pTEF1-MCRCm)
X190	IMX581	MCRm	pX021 (pTEF1-MCRm)
X191a	IMX581	MCRN-linker-MCRCm	pX026 (pTEF1-MCRN-linker-MCRCm)
X191b	IMX581	MCRCm-linker-MCRN	pX035 (pTEF1-MCRCm-linker-MCRN)
X350	IMX581	MCRm	XI-3::pHXT7-MCRm
X351	IMX581	MCRN, MCRCm	XI-3::pGND1-MCRN, pHXT7-MCRCm
X353	IMX581	MCRN, MCRCm	XI-3::pENO2-MCRN, pHXT7-MCRCm
X353b	IMX581	MCRN, MCRCm	XI-3::pTEF1-MCRN, pHXT7-MCRCm
X354	IMX581	MCRN, MCRCm	XI-3::pFBA1-MCRN, pHXT7-MCRCm
X514	X469	PsXK, PsTAL1, TKL1, RPE1, RKI1, ∆GRE3, 2HXT7m, ∆ASK10, ∆YPR1, GFP, MCRCm, MCRN	X-3::pENO2-MCRN, pHXT7-MCRCm
R23b	X469	PsXK, PsTAL1, TKL1, RPE1, RKI1, ∆GRE3, 2HXT7m, ∆ASK10, ∆YPR1, GFP, MCRCm, MCRN	XI-3::pTEF1-MCRN, pHXT7-MCRCm
R23c	X469	PsXK, PsTAL1, TKL1, RPE1, RKI1, ∆GRE3, 2HXT7m, ∆ASK10, ∆YPR1, GFP, MCRCm, MCRN	XI-3::pALD4-MCRN, pHXT7-MCRCm
X526	X514	PsXK, PsTAL1, TKL1, RPE1, RKI1, ∆GRE3, 2HXT7m, ∆ASK10, ∆YPR1, GFP, MCRCm, MCRN, PiXI	pX040 (pADH2-PiXI)
R30b	R23b	PsXK, PsTAL1, TKL1, RPE1, RKI1, ∆GRE3, 2HXT7m, ∆ASK10, ∆YPR1, GFP, MCRCm, MCRN, PiXI	pX040 (pADH2-PiXI)
R30c	R23c	PsXK, PsTAL1, TKL1, RPE1, RKI1, ∆GRE3, 2HXT7m, ∆ASK10, ∆YPR1, GFP, MCRCm, MCRN, PiXI	pX040 (pADH2-PiXI)
R24c	R23c	PsXK, PsTAL1, TKL1, RPE1, RKI1, ∆GRE3, 2HXT7m, ∆ASK10, ∆YPR1, GFP, MCRCm, MCRN, ∆FBP1	FBP1::gRNA
R32	R23c	PsXK, PsTAL1, TKL1, RPE1, RKI1, ∆GRE3, 2HXT7m, ∆ASK10, ∆YPR1, GFP, MCRCm, MCRN, ∆MLS1	MLS1::gRNA
R33	R23c	PsXK, PsTAL1, TKL1, RPE1, RKI1, ∆GRE3, 2HXT7m, ∆ASK10, ∆YPR1, GFP, MCRCm, MCRN, ∆CIT2	CIT2::gRNA
R34	R23c	PsXK, PsTAL1, TKL1, RPE1, RKI1, ∆GRE3, 2HXT7m, ∆ASK10, ∆YPR1, GFP, MCRCm, MCRN, ∆PYC1	PYC1::gRNA
R35	R23c	PsXK, PsTAL1, TKL1, RPE1, RKI1, ∆GRE3, 2HXT7m, ∆ASK10, ∆YPR1, GFP, MCRCm, MCRN, ∆PYC2	PYC2::gRNA
R36	R23c	PsXK, PsTAL1, TKL1, RPE1, RKI1, ∆GRE3, 2HXT7m, ∆ASK10, ∆YPR1, GFP, MCRCm, MCRN, ∆PCK1	PCK1::gRNA
R31c	R24c	PsXK, PsTAL1, TKL1, RPE1, RKI1, ∆GRE3, 2HXT7m, ∆ASK10, ∆YPR1, GFP, MCRCm, MCRN, ∆FBP1, PiXI	pX040 (pADH2-PiXI)
R56	R32	PsXK, PsTAL1, TKL1, RPE1, RKI1, ∆GRE3, 2HXT7m, ∆ASK10, ∆YPR1, GFP, MCRCm, MCRN, ∆MLS1, PiXI	pX040 (pADH2-PiXI)
R57	R33	PsXK, PsTAL1, TKL1, RPE1, RKI1, ∆GRE3, 2HXT7m, ∆ASK10, ∆YPR1, GFP, MCRCm, MCRN, ∆CIT2, PiXI	pX040 (pADH2-PiXI)
R58	R34	PsXK, PsTAL1, TKL1, RPE1, RKI1, ∆GRE3, 2HXT7m, ∆ASK10, ∆YPR1, GFP, MCRCm, MCRN, ∆PYC1, PiXI	pX040 (pADH2-PiXI)
R59	R35	PsXK, PsTAL1, TKL1, RPE1, RKI1, ∆GRE3, 2HXT7m, ∆ASK10, ∆YPR1, GFP, MCRCm, MCRN, ∆PYC2, PiXI	pX040 (pADH2-PiXI)
R60	R36	PsXK, PsTAL1, TKL1, RPE1, RKI1, ∆GRE3, 2HXT7m, ∆ASK10, ∆YPR1, GFP, MCRCm, MCRN, ∆PCK1, PiXI	pX040 (pADH2-PiXI)
R38	R23c	PsXK, PsTAL1, TKL1, RPE1, RKI1, ∆GRE3, 2HXT7m, ∆ASK10, ∆YPR1, GFP, MCRCm, MCRN, pFBP1-MPC3	pMPC3::pFBP1
R39	R23c	PsXK, PsTAL1, TKL1, RPE1, RKI1, ∆GRE3, 2HXT7m, ∆ASK10, ∆YPR1, GFP, MCRCm, MCRN, pARO9-MPC3	pMPC3::pARO9
R40	R23c	PsXK, PsTAL1, TKL1, RPE1, RKI1, ∆GRE3, 2HXT7m, ∆ASK10, ∆YPR1, GFP, MCRCm, MCRN, pIDP2-MPC3	pMPC3::pIDP2
R41	R23c	PsXK, PsTAL1, TKL1, RPE1, RKI1, ∆GRE3, 2HXT7m, ∆ASK10, ∆YPR1, GFP, MCRCm, MCRN, pKGD1-MPC3	pMPC3::pKGD1
R42	R23c	PsXK, PsTAL1, TKL1, RPE1, RKI1, ∆GRE3, 2HXT7m, ∆ASK10, ∆YPR1, GFP, MCRCm, MCRN, pSDH1-MPC3	pMPC3::pSDH1
R43	R23c	PsXK, PsTAL1, TKL1, RPE1, RKI1, ∆GRE3, 2HXT7m, ∆ASK10, ∆YPR1, GFP, MCRCm, MCRN, pFUM1-MPC3	pMPC3::pFUM1
R44	R23c	PsXK, PsTAL1, TKL1, RPE1, RKI1, ∆GRE3, 2HXT7m, ∆ASK10, ∆YPR1, GFP, MCRCm, MCRN, pHXT1-MPC2	pMPC2::pHXT1
R45	R23c	PsXK, PsTAL1, TKL1, RPE1, RKI1, ∆GRE3, 2HXT7m, ∆ASK10, ∆YPR1, GFP, MCRCm, MCRN, pHXT3-MPC2	pMPC2::pHXT3
R62	R38	PsXK, PsTAL1, TKL1, RPE1, RKI1, ∆GRE3, 2HXT7m, ∆ASK10, ∆YPR1, GFP, MCRCm, MCRN, pFBP1-MPC3, PiXI	pX040 (pADH2-PiXI)
R63	R39	PsXK, PsTAL1, TKL1, RPE1, RKI1, ∆GRE3, 2HXT7m, ∆ASK10, ∆YPR1, GFP, MCRCm, MCRN, pARO9-MPC3, PiXI	pX040 (pADH2-PiXI)
R64	R40	PsXK, PsTAL1, TKL1, RPE1, RKI1, ∆GRE3, 2HXT7m, ∆ASK10, ∆YPR1, GFP, MCRCm, MCRN, pIDP2-MPC3, PiXI	pX040 (pADH2-PiXI)
R65	R41	PsXK, PsTAL1, TKL1, RPE1, RKI1, ∆GRE3, 2HXT7m, ∆ASK10, ∆YPR1, GFP, MCRCm, MCRN, pKGD1-MPC3, PiXI	pX040 (pADH2-PiXI)
R66	R42	PsXK, PsTAL1, TKL1, RPE1, RKI1, ∆GRE3, 2HXT7m, ∆ASK10, ∆YPR1, GFP, MCRCm, MCRN, pSDH1-MPC3, PiXI	pX040 (pADH2-PiXI)
R67	R43	PsXK, PsTAL1, TKL1, RPE1, RKI1, ∆GRE3, 2HXT7m, ∆ASK10, ∆YPR1, GFP, MCRCm, MCRN, pFUM1-MPC3, PiXI	pX040 (pADH2-PiXI)
R68	R44	PsXK, PsTAL1, TKL1, RPE1, RKI1, ∆GRE3, 2HXT7m, ∆ASK10, ∆YPR1, GFP, MCRCm, MCRN, pHXT1-MPC2, PiXI	pX040 (pADH2-PiXI)
R69	R45	PsXK, PsTAL1, TKL1, RPE1, RKI1, ∆GRE3, 2HXT7m, ∆ASK10, ∆YPR1, GFP, MCRCm, MCRN, pHXT3-MPC2, PiXI	pX040 (pADH2-PiXI)
R25c	R23c	PsXK, PsTAL1, TKL1, RPE1, RKI1, ∆GRE3, 2HXT7m, ∆ASK10, ∆YPR1, GFP, MCRCm, MCRN, pTEF1-eutE	XII-2::pTEF1-eutE
R48	R23c	PsXK, PsTAL1, TKL1, RPE1, RKI1, ∆GRE3, 2HXT7m, ∆ASK10, ∆YPR1, GFP, MCRCm, MCRN, pPCK1-eutE	XII-2::pPCK1-eutE
R49	R23c	PsXK, PsTAL1, TKL1, RPE1, RKI1, ∆GRE3, 2HXT7m, ∆ASK10, ∆YPR1, GFP, MCRCm, MCRN, pCCW12-ACSse	XII-2::pCCW12-ACSse
R50	R23c	PsXK, PsTAL1, TKL1, RPE1, RKI1, ∆GRE3, 2HXT7m, ∆ASK10, ∆YPR1, GFP, MCRCm, MCRN, pMDH2-ACSse	XII-2::pMDH2-ACSse
R32c	R25c	PsXK, PsTAL1, TKL1, RPE1, RKI1, ∆GRE3, 2HXT7m, ∆ASK10, ∆YPR1, GFP, MCRCm, MCRN, pTEF1-eutE, PiXI	pX040 (pADH2-PiXI)
R72	R48	PsXK, PsTAL1, TKL1, RPE1, RKI1, ∆GRE3, 2HXT7m, ∆ASK10, ∆YPR1, GFP, MCRCm, MCRN, pPCK1-eutE, PiXI	pX040 (pADH2-PiXI)
R73	R49	PsXK, PsTAL1, TKL1, RPE1, RKI1, ∆GRE3, 2HXT7m, ∆ASK10, ∆YPR1, GFP, MCRCm, MCRN, pCCW12-ACSse, PiXI	pX040 (pADH2-PiXI)
R74	R50	PsXK, PsTAL1, TKL1, RPE1, RKI1, ∆GRE3, 2HXT7m, ∆ASK10, ∆YPR1, GFP, MCRCm, MCRN, pMDH2-ACSse, PiXI	pX040 (pADH2-PiXI)
R120p	R30c	PsXK, PsTAL1, TKL1, RPE1, RKI1, ∆GRE3, 2HXT7m, ∆ASK10, ∆YPR1, GFP, MCRCm, MCRN, PiXI, pALD4-FBA1	XII-1::pALD4-FBA1
R121p	R30c	PsXK, PsTAL1, TKL1, RPE1, RKI1, ∆GRE3, 2HXT7m, ∆ASK10, ∆YPR1, GFP, MCRCm, MCRN, PiXI, pALD4-TPI1	XII-1::pALD4-TPI1
R122p	R30c	PsXK, PsTAL1, TKL1, RPE1, RKI1, ∆GRE3, 2HXT7m, ∆ASK10, ∆YPR1, GFP, MCRCm, MCRN, PiXI, pALD4-TDH3	XII-1::pALD4-TDH3
R123p	R30c	PsXK, PsTAL1, TKL1, RPE1, RKI1, ∆GRE3, 2HXT7m, ∆ASK10, ∆YPR1, GFP, MCRCm, MCRN, PiXI, pALD4-PGK1	XII-1::pALD4-PGK1
R124p	R30c	PsXK, PsTAL1, TKL1, RPE1, RKI1, ∆GRE3, 2HXT7m, ∆ASK10, ∆YPR1, GFP, MCRCm, MCRN, PiXI, pALD4-GPM1	XII-1::pALD4-GPM1
R125p	R30c	PsXK, PsTAL1, TKL1, RPE1, RKI1, ∆GRE3, 2HXT7m, ∆ASK10, ∆YPR1, GFP, MCRCm, MCRN, PiXI, pALD4-ENO2	XII-1::pALD4-ENO2
R126p	R30c	PsXK, PsTAL1, TKL1, RPE1, RKI1, ∆GRE3, 2HXT7m, ∆ASK10, ∆YPR1, GFP, MCRCm, MCRN, PiXI, pALD4-PYK1	XII-1::pALD4-PYK1
R103p	R30c	PsXK, PsTAL1, TKL1, RPE1, RKI1, ∆GRE3, 2HXT7m, ∆ASK10, ∆YPR1, GFP, MCRCm, MCRN, PiXI, pTIP1-PFK1, pCIT1-PFK2	X-2::pTIP1-PFK1, pCIT1-PFK2
R104p	R30c	PsXK, PsTAL1, TKL1, RPE1, RKI1, ∆GRE3, 2HXT7m, ∆ASK10, ∆YPR1, GFP, MCRCm, MCRN, PiXI, pTIP1-PFK1m, pCIT1-PFK2	X-2::pTIP1-PFK1m, pCIT1-PFK2
R105p	R30c	PsXK, PsTAL1, TKL1, RPE1, RKI1, ∆GRE3, 2HXT7m, ∆ASK10, ∆YPR1, GFP, MCRCm, MCRN, PiXI, pTIP1-PFK1, pCIT1-PFK2m	X-2::pTIP1-PFK1, pCIT1-PFK2m
R106p	R30c	PsXK, PsTAL1, TKL1, RPE1, RKI1, ∆GRE3, 2HXT7m, ∆ASK10, ∆YPR1, GFP, MCRCm, MCRN, PiXI, pTIP1-PFK1m, pCIT1-PFK2m	X-2::pTIP1-PFK1m, pCIT1-PFK2m
R102p	R30c	PsXK, PsTAL1, TKL1, RPE1, RKI1, ∆GRE3, 2HXT7m, ∆ASK10, ∆YPR1, GFP, MCRCm, MCRN, PiXI, pALD6-PFK1, pCIT2-PFK2	X-2::pALD6-PFK1, pCIT2-PFK2
R75	R30c	PsXK, PsTAL1, TKL1, RPE1, RKI1, ∆GRE3, 2HXT7m, ∆ASK10, ∆YPR1, GFP, MCRCm, MCRN, PiXI, pALD6-PFK1m, pCIT2-PFK2	X-2::pALD6-PFK1m, pCIT2-PFK2
R76	R30c	PsXK, PsTAL1, TKL1, RPE1, RKI1, ∆GRE3, 2HXT7m, ∆ASK10, ∆YPR1, GFP, MCRCm, MCRN, PiXI, pALD6-PFK1, pCIT2-PFK2m	X-2::pALD6-PFK1, pCIT2-PFK2m
R77	R30c	PsXK, PsTAL1, TKL1, RPE1, RKI1, ∆GRE3, 2HXT7m, ∆ASK10, ∆YPR1, GFP, MCRCm, MCRN, PiXI, pALD6-PFK1m, pCIT2-PFK2m	X-2::pALD6-PFK1m, pCIT2-PFK2m
R107p	R30c	PsXK, PsTAL1, TKL1, RPE1, RKI1, ∆GRE3, 2HXT7m, ∆ASK10, ∆YPR1, GFP, MCRCm, MCRN, PiXI, pCIT2-PFK1, pALD6-PFK2	X-2::pCIT2-PFK1, pALD6-PFK2
R108p	R30c	PsXK, PsTAL1, TKL1, RPE1, RKI1, ∆GRE3, 2HXT7m, ∆ASK10, ∆YPR1, GFP, MCRCm, MCRN, PiXI, pCIT2-PFK1m, pALD6-PFK2	X-2::pCIT2-PFK1m, pALD6-PFK2
R109p	R30c	PsXK, PsTAL1, TKL1, RPE1, RKI1, ∆GRE3, 2HXT7m, ∆ASK10, ∆YPR1, GFP, MCRCm, MCRN, PiXI, pCIT2-PFK1, pALD6-PFK2m	X-2::pCIT2-PFK1, pALD6-PFK2m
R110p	R30c	PsXK, PsTAL1, TKL1, RPE1, RKI1, ∆GRE3, 2HXT7m, ∆ASK10, ∆YPR1, GFP, MCRCm, MCRN, PiXI, pCIT2-PFK1m, pALD6-PFK2m	X-2::pCIT2-PFK1m, pALD6-PFK2m
R136p	R30c	PsXK, PsTAL1, TKL1, RPE1, RKI1, ∆GRE3, 2HXT7m, ∆ASK10, ∆YPR1, GFP, MCRCm, MCRN, PiXI, pADH2-PFK1, pALD4-PFK2	XI-1::pADH2-PFK1, pALD4-PFK2
R137p	R30c	PsXK, PsTAL1, TKL1, RPE1, RKI1, ∆GRE3, 2HXT7m, ∆ASK10, ∆YPR1, GFP, MCRCm, MCRN, PiXI, pADH2-PFK1m, pALD4-PFK2	XI-1::pADH2-PFK1m, pALD4-PFK2
R138p	R30c	PsXK, PsTAL1, TKL1, RPE1, RKI1, ∆GRE3, 2HXT7m, ∆ASK10, ∆YPR1, GFP, MCRCm, MCRN, PiXI, pADH2-PFK1, pALD4-PFK2m	XI-1::pADH2-PFK1, pALD4-PFK2m
R139p	R30c	PsXK, PsTAL1, TKL1, RPE1, RKI1, ∆GRE3, 2HXT7m, ∆ASK10, ∆YPR1, GFP, MCRCm, MCRN, PiXI, pADH2-PFK1m, pALD4-PFK2m	XI-1::pADH2-PFK1m, pALD4-PFK2m
R111p	R30c	PsXK, PsTAL1, TKL1, RPE1, RKI1, ∆GRE3, 2HXT7m, ∆ASK10, ∆YPR1, GFP, MCRCm, MCRN, PiXI, PFK1, PFK2, FBA1, TPI1	X-2::pTIP1-PFK1, PFK2-pCIT1, XII-1::pHXK1-FBA1, TPI1-pALD4
R113p	R30c	PsXK, PsTAL1, TKL1, RPE1, RKI1, ∆GRE3, 2HXT7m, ∆ASK10, ∆YPR1, GFP, MCRCm, MCRN, PiXI, TDH3, PGK1, PYK1, GPM1, ENO2	XI-1::pMLS1-TDH3, PGK1-pACH1, pPCK1-PYK1, XII-5::pPYC1-GPM1, ENO2-pMDH2
R134p	R111p	PsXK, PsTAL1, TKL1, RPE1, RKI1, ∆GRE3, 2HXT7m, ∆ASK10, ∆YPR1, GFP, MCRCm, MCRN, PiXI, PFK1, PFK2, FBA1, TPI1, TDH3, PGK1, PYK1, GPM1, ENO2	XI-1::pMLS1-TDH3, PGK1-pACH1, pPCK1-PYK1, XII-5::pPYC1-GPM1, ENO2-pMDH2
R199p	R30c	PsXK, PsTAL1, TKL1, RPE1, RKI1, ∆GRE3, 2HXT7m, ∆ASK10, ∆YPR1, GFP, MCRCm, MCRN, PiXI, EcpfkA	XII-1::pALD4-Ec pfkA
R149p	R30c	PsXK, PsTAL1, TKL1, RPE1, RKI1, ∆GRE3, 2HXT7m, ∆ASK10, ∆YPR1, GFP, MCRCm, MCRN, PiXI, EcfbaA	XII-1::pALD4-Ec fbaA
R150p	R30c	PsXK, PsTAL1, TKL1, RPE1, RKI1, ∆GRE3, 2HXT7m, ∆ASK10, ∆YPR1, GFP, MCRCm, MCRN, PiXI, EcgpmA	XII-1::pALD4-Ec gpmA
R151p	R30c	PsXK, PsTAL1, TKL1, RPE1, RKI1, ∆GRE3, 2HXT7m, ∆ASK10, ∆YPR1, GFP, MCRCm, MCRN, PiXI, EcpykA	XII-1::pALD4-Ec pykA
R152p	R30c	PsXK, PsTAL1, TKL1, RPE1, RKI1, ∆GRE3, 2HXT7m, ∆ASK10, ∆YPR1, GFP, MCRCm, MCRN, PiXI, EcpykF	XII-1::pALD4-Ec pykF
R78	R30c	PsXK, PsTAL1, TKL1, RPE1, RKI1, ∆GRE3, 2HXT7m, ∆ASK10, ∆YPR1, GFP, MCRCm, MCRN, PiXI, pTEF1-gapN	XI-1::pTEF1-gapN
R95p	R30c	PsXK, PsTAL1, TKL1, RPE1, RKI1, ∆GRE3, 2HXT7m, ∆ASK10, ∆YPR1, GFP, MCRCm, MCRN, PiXI, pACH1-gapN	XI-1::pACH1-gapN
R96p	R30c	PsXK, PsTAL1, TKL1, RPE1, RKI1, ∆GRE3, 2HXT7m, ∆ASK10, ∆YPR1, GFP, MCRCm, MCRN, PiXI, pTDH3(sensor)-gapN	XI-1::pTDH3(sensor)-gapN
R140p	R78	PsXK, PsTAL1, TKL1, RPE1, RKI1, ∆GRE3, 2HXT7m, ∆ASK10, ∆YPR1, GFP, MCRCm, MCRN, PiXI, pTEF1-gapN, pHXT1-TDH3	pTDH3::pHXT1
R141p	R78	PsXK, PsTAL1, TKL1, RPE1, RKI1, ∆GRE3, 2HXT7m, ∆ASK10, ∆YPR1, GFP, MCRCm, MCRN, PiXI, pTEF1-gapN, pHXT3-TDH3	pTDH3::pHXT3
R100p	R30c	PsXK, PsTAL1, TKL1, RPE1, RKI1, ∆GRE3, 2HXT7m, ∆ASK10, ∆YPR1, GFP, MCRCm, MCRN, PiXI, pPCK1-PYK1m	XII-1::pPCK1-PYK1m
R79	R30c	PsXK, PsTAL1, TKL1, RPE1, RKI1, ∆GRE3, 2HXT7m, ∆ASK10, ∆YPR1, GFP, MCRCm, MCRN, PiXI, pTPI1-PYK1m	XII-1::pTPI1-PYK1m
R142p	R30c	PsXK, PsTAL1, TKL1, RPE1, RKI1, ∆GRE3, 2HXT7m, ∆ASK10, ∆YPR1, GFP, MCRCm, MCRN, PiXI, PFK27	XII-4::pARO9-PFK27
R143p	R30c	PsXK, PsTAL1, TKL1, RPE1, RKI1, ∆GRE3, 2HXT7m, ∆ASK10, ∆YPR1, GFP, MCRCm, MCRN, PiXI, PFK27	XII-4::pFBP1-PFK27
R144p	R30c	PsXK, PsTAL1, TKL1, RPE1, RKI1, ∆GRE3, 2HXT7m, ∆ASK10, ∆YPR1, GFP, MCRCm, MCRN, PiXI, PFK27	XII-4::pKGD1-PFK27
R145p	R30c	PsXK, PsTAL1, TKL1, RPE1, RKI1, ∆GRE3, 2HXT7m, ∆ASK10, ∆YPR1, GFP, MCRCm, MCRN, PiXI, PFK27	XII-4::pBAT2-PFK27
R146p	R30c	PsXK, PsTAL1, TKL1, RPE1, RKI1, ∆GRE3, 2HXT7m, ∆ASK10, ∆YPR1, GFP, MCRCm, MCRN, PiXI, PFK27	XII-4::pPRS28B-PFK27
R46	R23c	PsXK, PsTAL1, TKL1, RPE1, RKI1, ∆GRE3, 2HXT7m, ∆ASK10, ∆YPR1, GFP, MCRCm, MCRN, ∆GPP1	GPP1::gRNA
R80	R46	PsXK, PsTAL1, TKL1, RPE1, RKI1, ∆GRE3, 2HXT7m, ∆ASK10, ∆YPR1, GFP, MCRCm, MCRN, ∆GPP1, avPO, ckPTA	XII-2::pCIT2-avPO, pTEF1-ckPTA
R82	R46	PsXK, PsTAL1, TKL1, RPE1, RKI1, ∆GRE3, 2HXT7m, ∆ASK10, ∆YPR1, GFP, MCRCm, MCRN, ∆GPP1, avPO, ckPTA	XII-2::pALD4-avPO, pTEF1-ckPTA
R70	R46	PsXK, PsTAL1, TKL1, RPE1, RKI1, ∆GRE3, 2HXT7m, ∆ASK10, ∆YPR1, GFP, MCRCm, MCRN, ∆GPP1, PiXI	pX040(pADH2-PiXI)
R80p	R80	PsXK, PsTAL1, TKL1, RPE1, RKI1, ∆GRE3, 2HXT7m, ∆ASK10, ∆YPR1, GFP, MCRCm, MCRN, ∆GPP1, avPO, ckPTA, PiXI	pX040(pADH2-PiXI)
R82p	R82	PsXK, PsTAL1, TKL1, RPE1, RKI1, ∆GRE3, 2HXT7m, ∆ASK10, ∆YPR1, GFP, MCRCm, MCRN, ∆GPP1, avPO, ckPTA, PiXI	pX040(pADH2-PiXI)
R155p	R80p	PsXK, PsTAL1, TKL1, RPE1, RKI1, ∆GRE3, 2HXT7m, ∆ASK10, ∆YPR1, GFP, MCRCm, MCRN, ∆GPP1, avPO, ckPTA, PiXI, YAP1	XII-4::pTEF1-YAP1
R156p	R80p	PsXK, PsTAL1, TKL1, RPE1, RKI1, ∆GRE3, 2HXT7m, ∆ASK10, ∆YPR1, GFP, MCRCm, MCRN, ∆GPP1, avPO, ckPTA, PiXI, CTA1	XII-4::pTEF1-CTA1
R157p	R80p	PsXK, PsTAL1, TKL1, RPE1, RKI1, ∆GRE3, 2HXT7m, ∆ASK10, ∆YPR1, GFP, MCRCm, MCRN, ∆GPP1, avPO, ckPTA, PiXI, CTT1	XII-4::pTEF1-CTT1
R158p	R80p	PsXK, PsTAL1, TKL1, RPE1, RKI1, ∆GRE3, 2HXT7m, ∆ASK10, ∆YPR1, GFP, MCRCm, MCRN, ∆GPP1, avPO, ckPTA, PiXI, CCP1	XII-4::pTEF1-CCP1
R159p	R80p	PsXK, PsTAL1, TKL1, RPE1, RKI1, ∆GRE3, 2HXT7m, ∆ASK10, ∆YPR1, GFP, MCRCm, MCRN, ∆GPP1, avPO, ckPTA, PiXI, AHP1	XII-4::pTEF1-AHP1
R160p	R80p	PsXK, PsTAL1, TKL1, RPE1, RKI1, ∆GRE3, 2HXT7m, ∆ASK10, ∆YPR1, GFP, MCRCm, MCRN, ∆GPP1, avPO, ckPTA, PiXI, SOD1, SOD2	XII-4::pTEF1-SOD1, pCIT2-SOD2
R161p	R80p	PsXK, PsTAL1, TKL1, RPE1, RKI1, ∆GRE3, 2HXT7m, ∆ASK10, ∆YPR1, GFP, MCRCm, MCRN, ∆GPP1, avPO, ckPTA, PiXI, EckatE	XII-4::pTEF1-EckatE
R162p	R80p	PsXK, PsTAL1, TKL1, RPE1, RKI1, ∆GRE3, 2HXT7m, ∆ASK10, ∆YPR1, GFP, MCRCm, MCRN, ∆GPP1, avPO, ckPTA, PiXI, EckatG	XII-4::pTEF1-EckatG
R170p	R30c	PsXK, PsTAL1, TKL1, RPE1, RKI1, ∆GRE3, 2HXT7m, ∆ASK10, ∆YPR1, GFP, MCRCm, MCRN, PiXI, ACC1m	X-4::pMLS1-ACC1m
R171p	R30c	PsXK, PsTAL1, TKL1, RPE1, RKI1, ∆GRE3, 2HXT7m, ∆ASK10, ∆YPR1, GFP, MCRCm, MCRN, PiXI, ACC1m	X-4::pPCK1-ACC1m
R172p	R30c	PsXK, PsTAL1, TKL1, RPE1, RKI1, ∆GRE3, 2HXT7m, ∆ASK10, ∆YPR1, GFP, MCRCm, MCRN, PiXI, ACC1m	X-4::pSFC1-ACC1m
R173p	R30c	PsXK, PsTAL1, TKL1, RPE1, RKI1, ∆GRE3, 2HXT7m, ∆ASK10, ∆YPR1, GFP, MCRCm, MCRN, PiXI, ACC1m	X-4::pIDP2-ACC1m
R174p	R30c	PsXK, PsTAL1, TKL1, RPE1, RKI1, ∆GRE3, 2HXT7m, ∆ASK10, ∆YPR1, GFP, MCRCm, MCRN, PiXI, ACC1m	X-4::pKGD1-ACC1m
R175p	R30c	PsXK, PsTAL1, TKL1, RPE1, RKI1, ∆GRE3, 2HXT7m, ∆ASK10, ∆YPR1, GFP, MCRCm, MCRN, PiXI, ACC1m	X-4::pARO9-ACC1m
R176p	R30c	PsXK, PsTAL1, TKL1, RPE1, RKI1, ∆GRE3, 2HXT7m, ∆ASK10, ∆YPR1, GFP, MCRCm, MCRN, PiXI, tACC1	ACC1::tACC1
R178p	R30c	PsXK, PsTAL1, TKL1, RPE1, RKI1, ∆GRE3, 2HXT7m, ∆ASK10, ∆YPR1, GFP, MCRCm, MCRN, PiXI, ΔSIP4	KanMX::SIP4
R179p	R30c	PsXK, PsTAL1, TKL1, RPE1, RKI1, ∆GRE3, 2HXT7m, ∆ASK10, ∆YPR1, GFP, MCRCm, MCRN, PiXI, ΔCAT8	KanMX::CAT8
R180p	R30c	PsXK, PsTAL1, TKL1, RPE1, RKI1, ∆GRE3, 2HXT7m, ∆ASK10, ∆YPR1, GFP, MCRCm, MCRN, PiXI, ΔADR1	KanMX::ADR1
R181p	R30c	PsXK, PsTAL1, TKL1, RPE1, RKI1, ∆GRE3, 2HXT7m, ∆ASK10, ∆YPR1, GFP, MCRCm, MCRN, PiXI, ΔHAP4	KanMX::HAP4
R182p	R30c	PsXK, PsTAL1, TKL1, RPE1, RKI1, ∆GRE3, 2HXT7m, ∆ASK10, ∆YPR1, GFP, MCRCm, MCRN, PiXI, ΔHAP5	KanMX::HAP5
R183p	R30c	PsXK, PsTAL1, TKL1, RPE1, RKI1, ∆GRE3, 2HXT7m, ∆ASK10, ∆YPR1, GFP, MCRCm, MCRN, PiXI, ΔMIG1	KanMX::MIG1
R184p	R30c	PsXK, PsTAL1, TKL1, RPE1, RKI1, ∆GRE3, 2HXT7m, ∆ASK10, ∆YPR1, GFP, MCRCm, MCRN, PiXI, ΔRDS2	KanMX::RDS2
R185p	R30c	PsXK, PsTAL1, TKL1, RPE1, RKI1, ∆GRE3, 2HXT7m, ∆ASK10, ∆YPR1, GFP, MCRCm, MCRN, PiXI, ΔHAP2	KanMX::HAP2
R186p	R30c	PsXK, PsTAL1, TKL1, RPE1, RKI1, ∆GRE3, 2HXT7m, ∆ASK10, ∆YPR1, GFP, MCRCm, MCRN, PiXI, ΔMSN4	KanMX::MSN4
R187p	R30c	PsXK, PsTAL1, TKL1, RPE1, RKI1, ∆GRE3, 2HXT7m, ∆ASK10, ∆YPR1, GFP, MCRCm, MCRN, PiXI, TYE7	XII-4::pTEF1-TYE7
R188p	R30c	PsXK, PsTAL1, TKL1, RPE1, RKI1, ∆GRE3, 2HXT7m, ∆ASK10, ∆YPR1, GFP, MCRCm, MCRN, PiXI, GCR1	XII-4::pTEF1-GCR1
R190p	R30c	PsXK, PsTAL1, TKL1, RPE1, RKI1, ∆GRE3, 2HXT7m, ∆ASK10, ∆YPR1, GFP, MCRCm, MCRN, PiXI, HAC1	XII-4::pTEF1-HAC1
R191p	R30c	PsXK, PsTAL1, TKL1, RPE1, RKI1, ∆GRE3, 2HXT7m, ∆ASK10, ∆YPR1, GFP, MCRCm, MCRN, PiXI, MCM1	XII-4::pTEF1-MCM1
R192p	R30c	PsXK, PsTAL1, TKL1, RPE1, RKI1, ∆GRE3, 2HXT7m, ∆ASK10, ∆YPR1, GFP, MCRCm, MCRN, PiXI, MSN2	XII-4::pTEF1-MSN2
R193p	R30c	PsXK, PsTAL1, TKL1, RPE1, RKI1, ∆GRE3, 2HXT7m, ∆ASK10, ∆YPR1, GFP, MCRCm, MCRN, PiXI, MBP1	XII-4::pTEF1-MBP1
R194p	R30c	PsXK, PsTAL1, TKL1, RPE1, RKI1, ∆GRE3, 2HXT7m, ∆ASK10, ∆YPR1, GFP, MCRCm, MCRN, PiXI, SWI4	XII-4::pTEF1-SWI4
R195p	R30c	PsXK, PsTAL1, TKL1, RPE1, RKI1, ∆GRE3, 2HXT7m, ∆ASK10, ∆YPR1, GFP, MCRCm, MCRN, PiXI, RAP1	XII-4::pTEF1-RAP1
R196p	R30c	PsXK, PsTAL1, TKL1, RPE1, RKI1, ∆GRE3, 2HXT7m, ∆ASK10, ∆YPR1, GFP, MCRCm, MCRN, PiXI, GCR2	XII-4::pTEF1-GCR2
R208p	R30c	PsXK, PsTAL1, TKL1, RPE1, RKI1, ∆GRE3, 2HXT7m, ∆ASK10, ∆YPR1, GFP, MCRCm, MCRN, PiXI, PDC1	XII-2::pCIT2-PDC1
R209p	R30c	PsXK, PsTAL1, TKL1, RPE1, RKI1, ∆GRE3, 2HXT7m, ∆ASK10, ∆YPR1, GFP, MCRCm, MCRN, PiXI, PDC1	XII-2::pMDH2-PDC1
R214p	R30c	PsXK, PsTAL1, TKL1, RPE1, RKI1, ∆GRE3, 2HXT7m, ∆ASK10, ∆YPR1, GFP, MCRCm, MCRN, PiXI, FBA1m1	XII-1::pALD4-FBA1m1
R215p	R30c	PsXK, PsTAL1, TKL1, RPE1, RKI1, ∆GRE3, 2HXT7m, ∆ASK10, ∆YPR1, GFP, MCRCm, MCRN, PiXI, FBA1m2	XII-1::pALD4-FBA1m2
R216p	R30c	PsXK, PsTAL1, TKL1, RPE1, RKI1, ∆GRE3, 2HXT7m, ∆ASK10, ∆YPR1, GFP, MCRCm, MCRN, PiXI, GPM1m1	XII-1::pALD4-GPM1m1
R217p	R30c	PsXK, PsTAL1, TKL1, RPE1, RKI1, ∆GRE3, 2HXT7m, ∆ASK10, ∆YPR1, GFP, MCRCm, MCRN, PiXI, GPM1m2	XII-1::pALD4-GPM1m2
R219p	R30c	PsXK, PsTAL1, TKL1, RPE1, RKI1, ∆GRE3, 2HXT7m, ∆ASK10, ∆YPR1, GFP, MCRCm, MCRN, PiXI, FBA1m1	XII-1::pTPI1-FBA1m1
R220p	R30c	PsXK, PsTAL1, TKL1, RPE1, RKI1, ∆GRE3, 2HXT7m, ∆ASK10, ∆YPR1, GFP, MCRCm, MCRN, PiXI, FBA1m2	XII-1::pTPI1-FBA1m2
R222p	R30c	PsXK, PsTAL1, TKL1, RPE1, RKI1, ∆GRE3, 2HXT7m, ∆ASK10, ∆YPR1, GFP, MCRCm, MCRN, PiXI, GPM1m1	XII-1::pTPI1-GPM1m1
R223p	R30c	PsXK, PsTAL1, TKL1, RPE1, RKI1, ∆GRE3, 2HXT7m, ∆ASK10, ∆YPR1, GFP, MCRCm, MCRN, PiXI, GPM1m2	XII-1::pTPI1-GPM1m2
RC12p	R30c	PsXK, PsTAL1, TKL1, RPE1, RKI1, ∆GRE3, 2HXT7m, ∆ASK10, ∆YPR1, GFP, MCRCm, MCRN, PiXI, GCR1, GCR2	XII-5::pTDH3-GCR1, pTEF1-GCR2
RC13p	R30c	PsXK, PsTAL1, TKL1, RPE1, RKI1, ∆GRE3, 2HXT7m, ∆ASK10, ∆YPR1, GFP, MCRCm, MCRN, PiXI, GCR1, GCR2, MBP1	XII-5::pTDH3-GCR1, pTEF1-GCR2, pENO2-MBP1
RC34p	R30c	PsXK, PsTAL1, TKL1, RPE1, RKI1, ∆GRE3, 2HXT7m, ∆ASK10, ∆YPR1, GFP, MCRCm, MCRN, PiXI, pCWP2-FAS1	pFAS1::pCWP2
RC35p	R30c	PsXK, PsTAL1, TKL1, RPE1, RKI1, ∆GRE3, 2HXT7m, ∆ASK10, ∆YPR1, GFP, MCRCm, MCRN, PiXI, pFBA1-FAS1	pFAS1::pFBA1
RC36p	R30c	PsXK, PsTAL1, TKL1, RPE1, RKI1, ∆GRE3, 2HXT7m, ∆ASK10, ∆YPR1, GFP, MCRCm, MCRN, PiXI, pSDH2-FAS1	pFAS1::pSDH2
RC37p	R30c	PsXK, PsTAL1, TKL1, RPE1, RKI1, ∆GRE3, 2HXT7m, ∆ASK10, ∆YPR1, GFP, MCRCm, MCRN, PiXI, pRPS5-FAS1	pFAS1::pRPS5
RC38p	R30c	PsXK, PsTAL1, TKL1, RPE1, RKI1, ∆GRE3, 2HXT7m, ∆ASK10, ∆YPR1, GFP, MCRCm, MCRN, PiXI, pARO9-FAS1	pFAS1::pARO9
RC39p	R30c	PsXK, PsTAL1, TKL1, RPE1, RKI1, ∆GRE3, 2HXT7m, ∆ASK10, ∆YPR1, GFP, MCRCm, MCRN, PiXI, pKGD1-FAS1	pFAS1::pKGD1
RS01p	R30c	PsXK, PsTAL1, TKL1, RPE1, RKI1, ∆GRE3, 2HXT7m, ∆ASK10, ∆YPR1, GFP, MCRCm, MCRN, PiXI, ∆GAL80, fadR-linker-GAL4	GAL80::pTEF1-fadR-linker-GAL4
RS02p	R30c	PsXK, PsTAL1, TKL1, RPE1, RKI1, ∆GRE3, 2HXT7m, ∆ASK10, ∆YPR1, GFP, MCRCm, MCRN, PiXI, ∆GAL80, fadR-linker-GAL4	GAL80::pUAS_TDH3-fadR-linker-GAL4
RS03p	R30c	PsXK, PsTAL1, TKL1, RPE1, RKI1, ∆GRE3, 2HXT7m, ∆ASK10, ∆YPR1, GFP, MCRCm, MCRN, PiXI, ∆GAL80, fadR-linker-Med2	GAL80::pTEF1-fadR-linker-MED2
RS04p	R30c	PsXK, PsTAL1, TKL1, RPE1, RKI1, ∆GRE3, 2HXT7m, ∆ASK10, ∆YPR1, GFP, MCRCm, MCRN, PiXI, ∆GAL80, fadR-linker-Med2	GAL80::pUAS_TDH3-fadR-linker-MED2
RS15p	RS01p	PsXK, PsTAL1, TKL1, RPE1, RKI1, ∆GRE3, 2HXT7m, ∆ASK10, ∆YPR1, GFP, MCRCm, MCRN, PiXI, ∆GAL80, fadR-linker-GAL4, pLEU2(1xBS)-FAS1	pFAS1::pLEU2(1xBS)
RS33p	RS15p	PsXK, PsTAL1, TKL1, RPE1, RKI1, ∆GRE3, 2HXT7m, ∆ASK10, ∆YPR1, GFP, MCRCm, MCRN, PiXI, ∆GAL80, fadR-linker-GAL4, pLEU2(1xBS)-FAS1, ∆PXA1	PXA1::gRNA
RS20p	RS02p	PsXK, PsTAL1, TKL1, RPE1, RKI1, ∆GRE3, 2HXT7m, ∆ASK10, ∆YPR1, GFP, MCRCm, MCRN, PiXI, ∆GAL80, fadR-linker-GAL4, pLEU2(1xBS)-FAS1	pFAS1::pLEU2(1xBS)
RS36p	RS20p	PsXK, PsTAL1, TKL1, RPE1, RKI1, ∆GRE3, 2HXT7m, ∆ASK10, ∆YPR1, GFP, MCRCm, MCRN, PiXI, ∆GAL80, fadR-linker-GAL4, pLEU2(1xBS)-FAS1, ∆PXA1	PXA1::gRNA
RS17p	RS02p	PsXK, PsTAL1, TKL1, RPE1, RKI1, ∆GRE3, 2HXT7m, ∆ASK10, ∆YPR1, GFP, MCRCm, MCRN, PiXI, ∆GAL80, fadR-linker-GAL4, ptGAL1(1xBS)-FAS1	pFAS1::ptGAL1(1xBS)
RS34p	RS17p	PsXK, PsTAL1, TKL1, RPE1, RKI1, ∆GRE3, 2HXT7m, ∆ASK10, ∆YPR1, GFP, MCRCm, MCRN, PiXI, ∆GAL80, fadR-linker-GAL4, ptGAL1(1xBS)-FAS1, ∆PXA1	PXA1::gRNA
RS18p	RS02p	PsXK, PsTAL1, TKL1, RPE1, RKI1, ∆GRE3, 2HXT7m, ∆ASK10, ∆YPR1, GFP, MCRCm, MCRN, PiXI, ∆GAL80, fadR-linker-GAL4, ptGAL1(3xBS)-FAS1	pFAS1::ptGAL1(3xBS)
RS35p	RS18p	PsXK, PsTAL1, TKL1, RPE1, RKI1, ∆GRE3, 2HXT7m, ∆ASK10, ∆YPR1, GFP, MCRCm, MCRN, PiXI, ∆GAL80, fadR-linker-GAL4, ptGAL1(3xBS)-FAS1, ∆PXA1	PXA1::gRNA
RS25p	RS03p	PsXK, PsTAL1, TKL1, RPE1, RKI1, ∆GRE3, 2HXT7m, ∆ASK10, ∆YPR1, GFP, MCRCm, MCRN, PiXI, ∆GAL80, fadR-linker-MED2, pLEU2(1xBS)-FAS1	pFAS1::pLEU2(1xBS)
RS22p	RS03p	PsXK, PsTAL1, TKL1, RPE1, RKI1, ∆GRE3, 2HXT7m, ∆ASK10, ∆YPR1, GFP, MCRCm, MCRN, PiXI, ∆GAL80, fadR-linker-MED2, ptGAL1(1xBS)-FAS1	pFAS1::ptGAL1(1xBS)
RS23p	RS03p	PsXK, PsTAL1, TKL1, RPE1, RKI1, ∆GRE3, 2HXT7m, ∆ASK10, ∆YPR1, GFP, MCRCm, MCRN, PiXI, ∆GAL80, fadR-linker-MED2, ptGAL1(3xBS)-FAS1	pFAS1::ptGAL1(3xBS)
RS38p	RS23p	PsXK, PsTAL1, TKL1, RPE1, RKI1, ∆GRE3, 2HXT7m, ∆ASK10, ∆YPR1, GFP, MCRCm, MCRN, PiXI, ∆GAL80, fadR-linker-MED2, ptGAL1(3xBS)-FAS1, ∆PXA1	PXA1::gRNA
RS49p	RS38p	PsXK, PsTAL1, TKL1, RPE1, RKI1, ∆GRE3, 2HXT7m, ∆ASK10, ∆YPR1, GFP, MCRCm, MCRN, PiXI, ∆GAL80, fadR-linker-MED2, ptGAL1(3xBS)-FAS1, ∆PXA1, ∆ADH6	ADH6::gRNA
RS30p	RS04p	PsXK, PsTAL1, TKL1, RPE1, RKI1, ∆GRE3, 2HXT7m, ∆ASK10, ∆YPR1, GFP, MCRCm, MCRN, PiXI, ∆GAL80, fadR-linker-MED2, pLEU2(1xBS)-FAS1	pFAS1::pLEU2(1xBS)
RS27p	RS04p	PsXK, PsTAL1, TKL1, RPE1, RKI1, ∆GRE3, 2HXT7m, ∆ASK10, ∆YPR1, GFP, MCRCm, MCRN, PiXI, ∆GAL80, fadR-linker-MED2, ptGAL1(1xBS)-FAS1	pFAS1::ptGAL1(1xBS)
RS28p	RS04p	PsXK, PsTAL1, TKL1, RPE1, RKI1, ∆GRE3, 2HXT7m, ∆ASK10, ∆YPR1, GFP, MCRCm, MCRN, PiXI, ∆GAL80, fadR-linker-MED2, ptGAL1(3xBS)-FAS1	pFAS1::ptGAL1(3xBS)
RS41p	RS28p	PsXK, PsTAL1, TKL1, RPE1, RKI1, ∆GRE3, 2HXT7m, ∆ASK10, ∆YPR1, GFP, MCRCm, MCRN, PiXI, ∆GAL80, fadR-linker-MED2, ptGAL1(3xBS)-FAS1, ∆PXA1	PXA1::gRNA
RS50p	RS41p	PsXK, PsTAL1, TKL1, RPE1, RKI1, ∆GRE3, 2HXT7m, ∆ASK10, ∆YPR1, GFP, MCRCm, MCRN, PiXI, ∆GAL80, fadR-linker-MED2, ptGAL1(3xBS)-FAS1, ∆PXA1, ∆ADH6	ADH6::gRNA
RC01p	R31c	PsXK, PsTAL1, TKL1, RPE1, RKI1, ∆GRE3, 2HXT7m, ∆ASK10, ∆YPR1, GFP, MCRCm, MCRN, ∆FBP1, PiXI, ∆PCK1	PCK1::gRNA
RC02p	RC01p	PsXK, PsTAL1, TKL1, RPE1, RKI1, ∆GRE3, 2HXT7m, ∆ASK10, ∆YPR1, GFP, MCRCm, MCRN, ∆FBP1, PiXI, ∆PCK1, PYK1m	XII-1::pPCK1-PYK1m
RC03p	RC01p	PsXK, PsTAL1, TKL1, RPE1, RKI1, ∆GRE3, 2HXT7m, ∆ASK10, ∆YPR1, GFP, MCRCm, MCRN, ∆FBP1, PiXI, ∆PCK1, PYK1m, GPM1m2	XII-1::pPCK1-PYK1m, pALD4-GPM1m2
RC04p	RC03p	PsXK, PsTAL1, TKL1, RPE1, RKI1, ∆GRE3, 2HXT7m, ∆ASK10, ∆YPR1, GFP, MCRCm, MCRN, ∆FBP1, PiXI, ∆PCK1, PYK1m, GPM1m2, FBA1m1	XI-1::pTPI1-FBA1m1
RC05p	RC03p	PsXK, PsTAL1, TKL1, RPE1, RKI1, ∆GRE3, 2HXT7m, ∆ASK10, ∆YPR1, GFP, MCRCm, MCRN, ∆FBP1, PiXI, ∆PCK1, PYK1m, GPM1m2, FBA1m1, GAPN	XI-1::pTEF1-GAPN, pTPI1-FBA1m1
RC05Bp	RC05p	PsXK, PsTAL1, TKL1, RPE1, RKI1, ∆GRE3, 2HXT7m, ∆ASK10, ∆YPR1, GFP, 2xMCRCm, 2xMCRN, ∆FBP1, PiXI, ∆PCK1, PYK1m, GPM1m2, FBA1m1, GAPN	X-3::pHXT7-MCRCm, pALD4-MCRN
RC06p	RC04p	PsXK, PsTAL1, TKL1, RPE1, RKI1, ∆GRE3, 2HXT7m, ∆ASK10, ∆YPR1, GFP, MCRCm, MCRN, ∆FBP1, PiXI, ∆PCK1, PYK1m, GPM1m2, FBA1m1, PFK1, PFK2m	X-2::pALD6-PFK1, pCIT2-PFK2m
RC07p	RC05p	PsXK, PsTAL1, TKL1, RPE1, RKI1, ∆GRE3, 2HXT7m, ∆ASK10, ∆YPR1, GFP, MCRCm, MCRN, ∆FBP1, PiXI, ∆PCK1, PYK1m, GPM1m2, FBA1m1, GAPN, PFK1, PFK2m	X-2::pALD6-PFK1, pCIT2-PFK2m
RC10p	RC05p	PsXK, PsTAL1, TKL1, RPE1, RKI1, ∆GRE3, 2HXT7m, ∆ASK10, ∆YPR1, GFP, MCRCm, MCRN, ∆FBP1, PiXI, ∆PCK1, PYK1m, GPM1m2, FBA1m1, GAPN, pIDP2-MPC3	pMPC3::pIDP2
RC10Bp	RC05Bp	PsXK, PsTAL1, TKL1, RPE1, RKI1, ∆GRE3, 2HXT7m, ∆ASK10, ∆YPR1, GFP, 2xMCRCm, 2xMCRN, ∆FBP1, PiXI, ∆PCK1, PYK1m, GPM1m2, FBA1m1, GAPN, pIDP2-MPC3	pMPC3::pIDP2
RC15p	RC05p	PsXK, PsTAL1, TKL1, RPE1, RKI1, ∆GRE3, 2HXT7m, ∆ASK10, ∆YPR1, GFP, MCRCm, MCRN, ∆FBP1, PiXI, ∆PCK1, PYK1m, GPM1m2, FBA1m1, GAPN, GCR1, GCR2, MBP1	XII-5::pTDH3-GCR1, pTEF1-GCR2, pENO2-MBP1
RC20p	RC05p	PsXK, PsTAL1, TKL1, RPE1, RKI1, ∆GRE3, 2HXT7m, ∆ASK10, ∆YPR1, GFP, MCRCm, MCRN, ∆FBP1, PiXI, ∆PCK1, PYK1m, GPM1m2, FBA1m1, GAPN, ACSm, PDC1	XII-2::pMDH2-ACSm, pCIT2-PDC1
RC24p	RC05p	PsXK, PsTAL1, TKL1, RPE1, RKI1, ∆GRE3, 2HXT7m, ∆ASK10, ∆YPR1, GFP, MCRCm, MCRN, ∆FBP1, PiXI, ∆PCK1, PYK1m, GPM1m2, FBA1m1, GAPN, eutE, ACSm, PDC1	XII-2::pTEF1-eutE, pMDH2-ACSm, pCIT2-PDC1
RC28p	RC24p	PsXK, PsTAL1, TKL1, RPE1, RKI1, ∆GRE3, 2HXT7m, ∆ASK10, ∆YPR1, GFP, MCRCm, MCRN, ∆FBP1, PiXI, ∆PCK1, PYK1m, GPM1m2, FBA1m1, GAPN, eutE, ACSm, PDC1, tACC1	ACC1::tACC1
RC22p	RC10p	PsXK, PsTAL1, TKL1, RPE1, RKI1, ∆GRE3, 2HXT7m, ∆ASK10, ∆YPR1, GFP, MCRCm, MCRN, ∆FBP1, PiXI, ∆PCK1, PYK1m, GPM1m2, FBA1m1, GAPN, pIDP2-MPC3, ACSm, PDC1	XII-2::pMDH2-ACSm, pCIT2-PDC1
RC26p	RC10p	PsXK, PsTAL1, TKL1, RPE1, RKI1, ∆GRE3, 2HXT7m, ∆ASK10, ∆YPR1, GFP, MCRCm, MCRN, ∆FBP1, PiXI, ∆PCK1, PYK1m, GPM1m2, FBA1m1, GAPN, pIDP2-MPC3, ACSm, PDC1	XII-2::pTEF1-eutE, pMDH2-ACSm, pCIT2-PDC1
RC30p	RC26p	PsXK, PsTAL1, TKL1, RPE1, RKI1, ∆GRE3, 2HXT7m, ∆ASK10, ∆YPR1, GFP, MCRCm, MCRN, ∆FBP1, PiXI, ∆PCK1, PYK1m, GPM1m2, FBA1m1, GAPN, pIDP2-MPC3, ACSm, PDC1, tACC1	ACC1::tACC1
RC22Bp	RC10Bp	PsXK, PsTAL1, TKL1, RPE1, RKI1, ∆GRE3, 2HXT7m, ∆ASK10, ∆YPR1, GFP, 2xMCRCm, 2xMCRN, ∆FBP1, PiXI, ∆PCK1, PYK1m, GPM1m2, FBA1m1, GAPN, pIDP2-MPC3, ACSm, PDC1	XII-2::pMDH2-ACSm, pCIT2-PDC1
RC26Bp	RC10Bp	PsXK, PsTAL1, TKL1, RPE1, RKI1, ∆GRE3, 2HXT7m, ∆ASK10, ∆YPR1, GFP, 2xMCRCm, 2xMCRN, ∆FBP1, PiXI, ∆PCK1, PYK1m, GPM1m2, FBA1m1, GAPN, pIDP2-MPC3, eutE, ACSm, PDC1	XII-2::pTEF1-eutE, pMDH2-ACSm, pCIT2-PDC1
RC33p	RC10Bp	PsXK, PsTAL1, TKL1, RPE1, RKI1, ∆GRE3, 2HXT7m, ∆ASK10, ∆YPR1, GFP, 2xMCRCm, 2xMCRN, ∆FBP1, PiXI, ∆PCK1, PYK1m, GPM1m2, FBA1m1, GAPN, pIDP2-MPC3, tACC1	ACC1::tACC1
RC31p	RC10Bp	PsXK, PsTAL1, TKL1, RPE1, RKI1, ∆GRE3, 2HXT7m, ∆ASK10, ∆YPR1, GFP, 2xMCRCm, 2xMCRN, ∆FBP1, PiXI, ∆PCK1, PYK1m, GPM1m2, FBA1m1, GAPN, pIDP2-MPC3, eutE	XII-2::pTEF1-eutE
RC32p	RC10Bp	PsXK, PsTAL1, TKL1, RPE1, RKI1, ∆GRE3, 2HXT7m, ∆ASK10, ∆YPR1, GFP, 2xMCRCm, 2xMCRN, ∆FBP1, PiXI, ∆PCK1, PYK1m, GPM1m2, FBA1m1, GAPN, pIDP2-MPC3, ACC1m	X-4::pKGD1-ACC1m
RC30Bp	RC26Bp	PsXK, PsTAL1, TKL1, RPE1, RKI1, ∆GRE3, 2HXT7m, ∆ASK10, ∆YPR1, GFP, 2xMCRCm, 2xMCRN, ∆FBP1, PiXI, ∆PCK1, PYK1m, GPM1m2, FBA1m1, GAPN, pIDP2-MPC3, eutE, ACSm, PDC1, tACC1	ACC1::tACC1
RC32Bp	RC32p	PsXK, PsTAL1, TKL1, RPE1, RKI1, ∆GRE3, 2HXT7m, ∆ASK10, ∆YPR1, GFP, 2xMCRCm, 2xMCRN, ∆FBP1, PiXI, ∆PCK1, PYK1m, GPM1m2, FBA1m1, GAPN, pIDP2-MPC3, ACC1m, eutE	XII-2::pTEF1-eutE
RC33Bp	RC33p	PsXK, PsTAL1, TKL1, RPE1, RKI1, ∆GRE3, 2HXT7m, ∆ASK10, ∆YPR1, GFP, 2xMCRCm, 2xMCRN, ∆FBP1, PiXI, ∆PCK1, PYK1m, GPM1m2, FBA1m1, GAPN, pIDP2-MPC3, tACC1, eutE	XII-2::pTEF1-eutE
RC32F2p	RC32p	PsXK, PsTAL1, TKL1, RPE1, RKI1, ∆GRE3, 2HXT7m, ∆ASK10, ∆YPR1, GFP, 2xMCRCm, 2xMCRN, ∆FBP1, PiXI, ∆PCK1, PYK1m, GPM1m2, FBA1m1, GAPN, pIDP2-MPC3, ACC1m, pARO9-FAS1	pFAS1::pARO9
RC32BF2p	RC32Bp	PsXK, PsTAL1, TKL1, RPE1, RKI1, ∆GRE3, 2HXT7m, ∆ASK10, ∆YPR1, GFP, 2xMCRCm, 2xMCRN, ∆FBP1, PiXI, ∆PCK1, PYK1m, GPM1m2, FBA1m1, GAPN, pIDP2-MPC3, ACC1m, eutE, , pARO9-FAS1	pFAS1::pARO9
RC32F2	RC32F2p	PsXK, PsTAL1, TKL1, RPE1, RKI1, ∆GRE3, 2HXT7m, ∆ASK10, ∆YPR1, GFP, 2xMCRCm, 2xMCRN, ∆FBP1, ∆PCK1, PYK1m, GPM1m2, FBA1m1, GAPN, pIDP2-MPC3, ACC1m, pARO9-FAS1	Loss of plasmid pX040
RC32F2p1	RC32F2	PsXK, PsTAL1, TKL1, RPE1, RKI1, ∆GRE3, 2HXT7m, ∆ASK10, ∆YPR1, GFP, 2xMCRCm, 2xMCRN, ∆FBP1, ∆PCK1, PYK1m, GPM1m2, FBA1m1, GAPN, pIDP2-MPC3, ACC1m, pARO9-FAS1, PiXI	pX071 (pADH2-PiXI, pALD6-MCRCm, pALD4-MCRN)
RC32F2p2	RC32F2	PsXK, PsTAL1, TKL1, RPE1, RKI1, ∆GRE3, 2HXT7m, ∆ASK10, ∆YPR1, GFP, 2xMCRCm, 2xMCRN, ∆FBP1, ∆PCK1, PYK1m, GPM1m2, FBA1m1, GAPN, pIDP2-MPC3, ACC1m, pARO9-FAS1, PiXI	pX072 (pADH2-PiXI, pHXT7-MCRCm, pALD4-MCRN)
RC32F2p3	RC32F2	PsXK, PsTAL1, TKL1, RPE1, RKI1, ∆GRE3, 2HXT7m, ∆ASK10, ∆YPR1, GFP, 2xMCRCm, 2xMCRN, ∆FBP1, ∆PCK1, PYK1m, GPM1m2, FBA1m1, GAPN, pIDP2-MPC3, ACC1m, pARO9-FAS1, PiXI	pX073 (pADH2-PiXI, pPCK1-MCRCm, pALD4-MCRN)
RC32F2p4	RC32F2	PsXK, PsTAL1, TKL1, RPE1, RKI1, ∆GRE3, 2HXT7m, ∆ASK10, ∆YPR1, GFP, 2xMCRCm, 2xMCRN, ∆FBP1, ∆PCK1, PYK1m, GPM1m2, FBA1m1, GAPN, pIDP2-MPC3, ACC1m, pARO9-FAS1, PiXI	pX074 (pADH2-PiXI, pALD6-MCRCm, pTEF1-MCRN)
RC32F2p5	RC32F2	PsXK, PsTAL1, TKL1, RPE1, RKI1, ∆GRE3, 2HXT7m, ∆ASK10, ∆YPR1, GFP, 2xMCRCm, 2xMCRN, ∆FBP1, ∆PCK1, PYK1m, GPM1m2, FBA1m1, GAPN, pIDP2-MPC3, ACC1m, pARO9-FAS1, PiXI	pX075 (pADH2-PiXI, pHXT7-MCRCm, pTEF1-MCRN)
RC32F2p6	RC32F2	PsXK, PsTAL1, TKL1, RPE1, RKI1, ∆GRE3, 2HXT7m, ∆ASK10, ∆YPR1, GFP, 2xMCRCm, 2xMCRN, ∆FBP1, ∆PCK1, PYK1m, GPM1m2, FBA1m1, GAPN, pIDP2-MPC3, ACC1m, pARO9-FAS1, PiXI	pX076 (pADH2-PiXI, pPCK1-MCRCm, pTEF1-MCRN)
RC32F2p7	RC32F2	PsXK, PsTAL1, TKL1, RPE1, RKI1, ∆GRE3, 2HXT7m, ∆ASK10, ∆YPR1, GFP, 2xMCRCm, 2xMCRN, ∆FBP1, ∆PCK1, PYK1m, GPM1m2, FBA1m1, GAPN, pIDP2-MPC3, ACC1m, pARO9-FAS1, PiXI	pX077 (pADH2-PiXI, pALD6-MCRCm, pMDH2-MCRN)
RC32F2p8	RC32F2	PsXK, PsTAL1, TKL1, RPE1, RKI1, ∆GRE3, 2HXT7m, ∆ASK10, ∆YPR1, GFP, 2xMCRCm, 2xMCRN, ∆FBP1, ∆PCK1, PYK1m, GPM1m2, FBA1m1, GAPN, pIDP2-MPC3, ACC1m, pARO9-FAS1, PiXI	pX078 (pADH2-PiXI, pHXT7-MCRCm, pMDH2-MCRN)
RC32F2p9	RC32F2	PsXK, PsTAL1, TKL1, RPE1, RKI1, ∆GRE3, 2HXT7m, ∆ASK10, ∆YPR1, GFP, 2xMCRCm, 2xMCRN, ∆FBP1, ∆PCK1, PYK1m, GPM1m2, FBA1m1, GAPN, pIDP2-MPC3, ACC1m, pARO9-FAS1, PiXI	pX079 (pADH2-PiXI, pPCK1-MCRCm, pMDH2-MCRN)
