# Supplementary material for: Modular deregulation of central carbon metabolism for efficient xylose utilization in Saccharomyces cerevisiae
Source: Nat Commun. 2025 May 16;16:4551. doi: 10.1038/s41467-025-59966-x (PMC12084563; doi:10.1038/s41467-025-59966-x)
Supplement: Supplementary file 6 — Supplementary Data4 [file 41467_2025_59966_MOESM6_ESM.xlsx]

## Sheet: Supplementary Data 4
Supplementary Data 4. Promoters used in this study.
Name	Sequence
pADH2	cttaactgatagtttgatcaaaggggcaaaacgtaggggcaaacaaacggaaaaatcgtttctcaaattttctgatgccaagaactctaaccagtcttatctaaaaattgccttatgatccgtctctccggttacagcctgtgtaactgattaatcctgcctttctaatcaccattctaatgtttsNhntvtcaaatgttatgacgttttgcccgcaggcgggaaaccatccacttcacgagactgatctcctctgccggaacaccgggcatctccaacttataagttggagaaataagagaatttcagattgagagaatagaaaaaaaaaaaaggacagaggagagcataaaaatggggttcactttttggtaaagctatagcatgcctatcacatat…
pFBP1	actaagaacctcgttccaggattttctgatttgatgtgaatataaaatgaaaataatatccaaagaaaaaaaaaatcgcatttagccacacccctccctctatttttttattttgttaccatagttttatcaacgccttcttacacctgtatagagctaaataactatatatatgtatgcgcaaataattcctagaaaatcgtcgatttttataaattctaaccgccgattaacaatatcatacgcgatctaaatttataataggcgtgaagcaaaggaagttgataaaaaaaaagtaaagaactcctcatagggggctcgaacccctgacatttcggtatccttgcttaagcaaatgcgcttaaaagccgaacgctctaccaactgagctaacaagga…
pMLS1	gacaattgatactaagtgagcttaaggaggattaaacaactgtggaatccttcacaaggattcaatatttgtttttcctggttattttgccatcattcaactttcctcagacgtaaaattcgtgcttagtgatgtctcaatattcccgcagggtaataaaattcaataactatcactatatacgcaacagtattaccctacattgctatcggctcaatggaaatccccatatcatagcttccattgggccgatgaagttagtcgacggatagaagcggttgtcccctttcccggcgagccggcagtcgggccgaggttcggataaattttgtattgtgttttgattctgtcatgagtattacttatgttctctttaggtaaccccaggttaatcaatca…
pSFC1	cttgcaggtaagagcaaaaggcgattgatttccagtccgcctcttgtcacgtgatttagtaagaaattttgacagcaccctcggtttaatggaaaagaggggcgtttttcgatgaacccgaggggagactagagaatcatctcggttgaatggagcattatttttttagtagcgcccgcccggagaaatggacgttggcgaatgagccatgaattattaaccgcccatgtctaccagataccacatcgtatgacagtaccagcctagtcccggtaaaccgcaaacggaccttaattgtgacgaagggcccaaatttgatgggtcggtgttaatgattagtcctcattgtcataataaagtgtgatgatggaggcaatgatgatatacggtagtactact…
pPCK1	tcgttcgttgtacgtacatttacaacaacaccaattctactcaccgccataaataacactttaattttaatatatacttttatatgcatataaccaactgacttccatcaattctgaccagagcacttgggcagagccccccacccagggccttgtcggaaaaaatcggaatatcccacacgatccaccggagaatatcgggacgctgacgggtgaatggagatctggatttcctaatttggatacatctcttttctttttttgactcacaataggaaaaaaccgagcttcctttcatccggcgcggctgtgttctacatatcactgaagctccgggtattttaagttatacaagggaaagatgccggctagactagcaagttttaggctgcttaacat…
pJEN1	gcaagaataatgtgtttataaattattttttttgctggtagcaaaatcaactcattgtcttccattcagagtctaatcgaacgttatcgcaatgcttgcacacttttaaacaatacgatttagtttaagtggatggacccccacgcttagtgttccacaggtttgtccccactgtttttacattccactgtacatttttgcaatagaaggtcattgtatgctaccttgggcggctaagaatacctgtaaaaatttggagaaattagattcgtaaagaatgactcgcaacgactccaatgatttcttcttttcaccctttgaacggccgatatccgcgcgggatcctgaccccgcaatttactccactagaccggcgtgtttctctttttccttttcctg…
pICL1	atggaggctgaaatgcatgattttggaaatgtaaaggataatgagtgagcatataaaatggaagaaaaaataataataggattatgtataaaatatcgattcccttttgtagatttcgagatcttcgaggagaacttctagtacgttgtttacatatctaatgttgtaacacggcctttgttatcttgtgaatatatccatcacctacgtcgcttgaggtttcgtataaaagaaagagagttcaaacataatcatacgtgttttactccaaatttgattacaaatggccacccattatagcttgttattatttacttcttcttgagttcattttattgcaggatgcccgctgggaacaaaacataaataaaattcaagagtacaatatagcgtagcata…
pIDP2	gcccgatgaactactataccaagaatgtcctcaaaatagtcttacaccaatgagccaaatagtgaatgcggtcctgaaccagaacgagactgttacgttcgcagcaagaggccatgtccttgaagatggtatagataataactcattgattccggcagacatgctggaggatattttccaagaagcatcgtttattcccattactaccaatgctacgtttaactccagtgaattgattcaagagtttcagatcaacgatcttcagctacggtgggcagcgcgtaaaaagctcagtcttgtggggacatttttaggattctttgatctatccttctacgagacgcatcagcaagaccgagttcgcatcgataccattcggggacagatcgatctgtacca…
pARO9	ctgtaccgccaaggtagataagagagcggagcacgtgggaaaagagagatacggtatgttacaacagtcaaagtaatgaactttcgcccacgtgcgtacatcatttactatctcaggccgctgcgtttggaactttacggcgttgtagttgtaattgccataactgccatgcatttatgtatatatattttcgtacgtaatgaacatggttatgttatatattgtttgcaatcagagagaagttgaagaggagaaaaaaaaaaagagagagccgtaccgcaataaaatggacccttgtcggtcacgtgagcaaaaatactattgccgccgacggccgtagataataacaaaggaataaaaaaaaaaaagcggtaactcgcggaagcattgccgatgctt…
pHXT7	ACTTCTCGTAGGAACAATTTCGGGCCCCTGCGTGTTCTTCTGAGGTTCATCTTTTACATTTGCTTCTGCTGGATAATTTTCAGAGGCAACAAGGAAAAATTAGATGGCAAAAAGTCGTCTTTCAAGGAAAAATCCCCACCATCTTTCGAGATCCCCTGTAACTTATTGGCAACTGAAAGAATGAAAAGGAGGAAAATACAAAATATACTAGAACTGAAAAAAAAAAAGTATAAATAGAGACGATATATGCCAATACTTCACAATGTTCGAATCTATTCTTCATTTGCAGCTATTGTAAAATAATAAAACATCAAGAACAAACAAGCTCAACTTGTCTTTTCTAAGAACAAAGAATAAACACAAAAACAAAAAGTTTTTTTAATTTTAATCAAAAA
pALD4	ccccataactatacccgtacgcagtactaaaaatgtatgtaattagtaaatgtatgtaacaatttcaccgttttgtgtaacaattcattcattcattcttttgatcctttagtaccgtccgcacatgatgtcatttccccctcatttttgtttgctggtatgattccccgcccgggcgacggtacggctgttatccagcgatgcgggacttccgtccacaggtatctttttctccaactccaacagagatggaaaatgaggggcgggtgtaggtaagcagaatgaggagaaatttgtaatgaaaatggaagttcggcggttatataaatggggggggtttgtcggtgacaattgacttcactctcctttcctcaaaaattcttgggtgttaggattaga…
pMDH2	gtacacgtatatatagacattttacgtaatggagaaactgaggtttttgttttcactttttttctttctttttcactattgctcgaaccgcctgcgatgagctaagaaaaaaaagtgaaagaaatcatagaaagcaaaaatgagattatatagcccagagccctcttctggcgcctgtcccaaggcggaccaacaacaacacttgcccaaacctaagaaaatcccctcatacttttccgtttgtatctcctactttcttacttcctttttttcttctttatttgcttggttcaccattgaagtccatttttactacagacaatagctagtcattcgctatcttccgtttgtcactttttttcaaatttctcatctatatagcgaagtacggaaaagatg…
pSDH1	cccactctttcactactgaccatcgatccttcttatttcatagcctcacgagcacaaatgataatacgagaaaaaggcccgaccgggtaaccaacccttttactatctctcgctctacctttagtaataatgtcgtctatataaggatttactcatacagtagtccaaaatatacctttccgtgctaaaagtagctcccaaaagtagcggaggtgaggatcatcctctattgccaggtaccaagctcgctggaaagtcgttatggagtcacggctttgagggcgggggtggaccaatcacagcgcagaacgcggcgccgagcaagcgctggaccaagggatccgggcctcttctattggttgtttgtttgctcaaacccgttatatattcaggcatcct…
pTIP1	tagcgctgagtaggtatgacttcacaagcacatttgcttgtgccctcccctcccttaatgaccttattcgtttctgtaattttatattttttttacatacattcattaatcatccgtagcatacatacccgcacaatgtcgttattgtttcaaattttgctttatcctcccttcaacagaacgtgaaggaggaatttctatggctttggaaaccgttcctattcttgcctatcccttccagcgcctgtcaaaccccgcctaaacagtactacctctttgggtaatggaaaggatatttcacctttgaatggccaggtagggaaaaaaagaaaaaaaaacctttcttcttcttggtattttgactaggaggccatcatgaaatagtcacagaaacaacaa…
pACH1	ccatcattatcattaaaatatcaacccgaagaacaatgtatacatatacatatacgtacacatatacatatgtacatatgacatacgtattagccgctgaggacgcggacgtataaaaggacaatacttatatggagctaaggggagcagtcacgcaactccgtgatcgcgcgccacgggccgtcggcggctgttaattgaagaaaaaaaatgaagaaccacaaggggtgatccatataggtgactagcatcatcccctgcgacgcgcggcccgccgggccaaaggcgggcaatgcgcgctgctgattggcctcgaggacaacgccctcaaccacatccgcaacagccaatcccatcggagcgtcaaactaccaaagtagtgattgtatggatgaccac…
pSDH2	tcacatatgaaagtatatacccgcttttgtacactatgtagctataattcaatcgtattattgtagctccgcacgaccatgccttagaaatatccgcagcgcgcaaaaggcggcctcgcattggcccaattagctccggtgtaaaaagggcaaacttatataaggggattaatgactttctatgagaatgccaaaaaatgttaggctaaaggaagggattgaaaggaatatagttgagctatactttcttgaaatactggagtatacatatttataggg
pHXK1	tgctcaccgcggcttcgcctatattctacctgtactctacacgtttattgttaaacaaccccggaatatcttccatgccagttgtttcaggaacaaagcccgtgttgcaaaaaaagaatggcgtggggtggggtgattatctagaccatgggatgcaactaggaaagttaaaactcacctagcaaactgctgtaatttccgcttcagaaaacaagctcgacttttaccccacgaagcctaaccatcgaaagtaagacaaaaattagcaaccgaaacagacggttagaatttttcttcgctgcagtaaaagcattggcgcccagtattctccttgcacctggtcttacctcgaacttttctttttacatctttttcatttttttacttttaccccgcatc…
pMPC3	gcgcttgtatgcttgatattgttactctcgtagatgttagcaagcgtagcaaattggtactcctgctacagatttattttttctccttctaaaattataactcaagcaagaagccctaataacaagttaaccagactaataagtcgactttttcctcgaatgtagaaaagaaacttttctacgcagctgcaaacttaatctatccctccaccaaagcaaaatgaaaacaaagccatactgggaaaaatctgaaaaaaaaaatggtaggagtaaaagaaaagaaaaaataaaggttaccctgcagtttggatagtcgggtaacatttggcccttttcctccttgattggatattattaccccgattacccctcatcttgggagtgccccgcttttatttc…
pFUM1	caaatcaatggttaaaccgggcagaaaaactaccaagcgttacttttactgatgttagtactactaccgcagttattgcgactactacattaactataactatacaagaaaaaaagtaaagagggctcgtaaagcaaagcttggtatctcctacatagtcaatacatagtagtgagtcgcctatagccattctgtaatgccatttgttaagacgtgtccttaaacccttccgaatcgccgcgggcgacatcataatgtcagtacctaataatggttattattcgtaccctgtggttagagagctatggaagctagcagtaaatgtctctagttcttgctatcactaccatattggagaggcttcaggcccctcccctgagccgatcctcggaatgacta…
pCIT1	aggattcctagatcctcgaggagaacttctagtatattctgtatacctaatattatagcctttttcaacaatggaatcccaacaattatctcaaaaatcacctaagcctcacatgcatgttttacgttgtggttgatgatctattgatgttgaggtaccatattttgaaattcattaaaacaacttctaccgggcgtgtggtctagaggtatgattctcgcttagggtgcgggaggtcccgggttcgagtcccggctcgcccccattgatttatttttatcaaattttttaatattgcatatctttagtgggcaaaaaatttttccctgggcaaaaatataagagagctcatcttattgttgtcagcccaatgattcccttgtcaaattgaattttcgg…
pKGD1	cgactatatccctttcccctctaatactctttctagcctttttttctacctctacatatgtttataaaatatataccactgtaacaataagatcgacagagcgaatataattctttgagtaactaatatcctttggcttattctctgggcttattagtgccgcaaaatgattacccggcggcgatggaccagttagcttcgaccgtttgcgattccggggctaaggaaggggcctctgcaaataagaaagaggcattacacataaatgattggcaaagggactgcgggagtcaagacctacatgtaagtccgatttacgataacggtttagattcattgggtgtgtactatttatactttaacaaacccgtgtgttatttaataagatcatatcttgtt…
pBAT2	aaacctgcctctgagggtcattcacgacctagcataccactatatacgtgtacgattttttttttctgtgaccgcactacaccaaagtttaatgttccattggccccggaaccattcttgcaaacggcgttctttttccgctttcgggtgacacttaatttagcttcttttccctctctgacacctcttgttatctaatctgtagatccgactctttttctttttggtgtcgttcttctatgtccgtttttctgtcaacaaaaacggaaataataggtagaaattaagagccgtacgtgagtgagaggagatccgaaatgagctgacagtataactaatataagcttacaagatattcgactatttcctgggaaaaaattcattcctttgagaaatcct…
pALD6	tgatctgatgcgctttgcatatctcatattccttcactagcataaaaatccaaaaaaaaagaatatttaggccgaatggaattattcgtaacgtcatacgaaaaaagtttcaattcgtacaatgcctggcatgttcattcgaatataaggccgccgccttccagtcagggtagccaaaagtataatcccgggtggaaactaaactaaaaaccgtactcacaactttccgcggacgctaacagacaaatagacacactatcaggtcaggaactgccgtcacatacgacactgcccctcacgtaagggcatgatagaattggattatgtaaaaggtgaagataccattgtagaagcaaccagcacgtcgccgtggctgatgaggtctcctcttgcccgggc…
pGND1	gctatgtcactaatgatctcgtcggactgataaaattatggctgttagagctacccgacagcctaataccttcaaaccactacgatgacttaattaaggccgaaaaatcgctaacatccctatgtgaacagtttccgacgagctccttaaggtttctacaagaactagcaaaccattttcaattgatcaatagcaaatactcacttccgccgcaaacaatacaagatttgtttagagacaacagtgacatagacataccattggcccatcacttcgtaagaagaacaggcttacagaaccctatcgacatcaaaatcttgtcaccaacattatctacatttttcatcaacgaaagaactgtagaaactttgcaaacgttgatcgcaaacaggatcacga…
pTEF1	ATAGCTTCAAAATGTTTCTACTCCTTTTTTACTCTTCCAGATTTTCTCGGACTCCGCGCATCGCCGTACCACTTCAAAACACCCAAGCACAGCATACTAAATTTCCCCTCTTTCTTCCTCTAGGGTGTCGTTAATTACCCGTACTAAAGGTTTGGAAAAGAAAAAAGAGACCGCCTCGTTTCTTTTTCTTCGTCGAAAAAGGCAATAAAAATTTTTATCACGTTTCTTTTTCTTGAAAATTTTTTTTTTTGATTTTTTTCTCTTTCGATGACCTCCCATTGATATTTAAGTTAATAAACGGTCTTCAATTTCTCAAGTTTCAGTTTCATTTTTCTTGTTCTATTACAACTTTTTTTACTTCTTGCTCATTAGAAAGAAAGCATAGCAATCTAATCTAAG…
pCIT2	gaccaatgttaatgaaaacttgaactgctgaagtgtgatattcaatgtatgagataatccattaaatcatctacagtttaaagactgtaggcttacatgaccgtttatcactgcgatattggaggaagcgcttcggatcaatggaccttttacttagcagagcgaaggctgaaaatcatgaaccccaacagcatgtgtgacctctcttctcacgcctggcaagaaaccaaactacggcatacattcagcgcaccaaaaaggaactccgtactatttacattaaaaacaagaaaatgtgttgccatttccgtaaaatgaatggcccatgttcatacgcgtatgcaaccgtcttatttacactccgactaatgtccttctaattactgtggaagacggccg…
pRPL8A	caacataaataatttctattaacaatgtaatttccataattttatattcctctccaccttctattgcatcatgtactattcaaatgactgtaacactagtattatgaagaaaacacccaaacatatctaggccatcagattttttttttttcatttttcatttttttctcattttcttatttatttttattgaaaaataataaccgacgcaaacaaattggaaaaaccaacgcaaaaaaaaaagacgctaaattgtttataaaggcgaggaatttgtatctatcaattactattccagttgtcagtttacattgcttaccctctattatcacatcaaaacaactaattcgaa
pGAL1	TTATATTGAATTTTCAAAAATTCTTACTTTTTTTTTGGATGGACGCAAAGAAGTTTAATAATCATATTACATGGCATTACCACCATATACATATCCATATCTAATCTTACTTATATGTTGTGGAAATGTAAAGAGCCCCATTATCTTAGCCTAAAAAAACCTTCTCTTTGGAACTTTCAGTAATACGCTTAACTGCTCATTGCTATATTGAAGTACGGATTAGAAGCCGCCGAGCGGGCGACAGCCCTCCGACGGAAGACTCTCCTCCGTGCGTCCTCGTCTTCACCGGTCGCGTTCCTGAAACGCAGATGTGCCTCGCGCCGCACTGCTCCGAACAATAAAGATTCTACAATACTAGCTTTTATGGTTATGAAGAGGAAAAATTGGCAGTAACCTGGC…
pLYS20	ggaaccaaatttggtatactgcgtgcgcttgagattcagtttttgtgtaaatcggttgctgcaaactatttatattaatgttacatcgatgcaagattttagccatgttcctagtttcttgtctatgagcgtttactcaaccgagactcttgtttgctattatctcgattcgacgaacaaacagttccctgggtattcgaacaaagcacagttggtgattttgtttgaaactacagacgtgctctcttttacaaaataaattgtaggaagtgatccgcacaggcagagggaattacagatcacgctcctctcttatgactaatgcactcagcattttctcttccttataaactccgtccacagtacccgatcagctggctcatcgttattctaaattaa…
pRPP0	agtcgtatgctttgtctcatatcaaaaactttcttcataagtttataattttagattttgttcaagtatttactgactgtgcggattattcttaaggcccctatttgaggacggcggccgcacccgtaagcagtgactaggttatgaacatttcattctttctaaagacgcttttagcaagcttcatacaggatagtaggatttgaaggctaacattgtgattccatcctctgtcaatgtttcgtaacttgaatatttgcgactttttccatcttttgtgagctaaaatttttatcttgcccttgtaatttgaacttaaaagagaatacagcaatgtagcggacaaaccgaacattgaaattaccattttaattgtaacttatcttgaaggagttccat…
pRPS9B	gatgtaatggaaggctttgaaggaacggctagccagcttttctgtatcattcctagcctaattgacagcatcttgaccttctagtatggaaactttcaatttcagaaagcggtgttccccgctgcgacgatttaatccgtacatttacacatctgtacatttttcatattcgcaaaacaaaggttacttgaaaaaatcataaagttggcggcttcaggtggacgcgcttcactcatgtagcttaacattcaatcccattaagcattatgcataaatttcatgaagtttacttaataaaattgttcatttgcatagacaagaaagaaagcaacaagacaactaagactaagcaaca
pRPS5	atttcacgaaaacaccttgtaaatactacttgtgaatatgcaaataggaaatagatatatgcatacaaataagaaacaatgaacagccttgagttctcaaatttgcatatcatttgttacgtaattccttatcaagaccttttatacaacaacacccatatacccataattattcttaacccatacatatttgtctcaagtttatttttcagatgagaatggccctgcatcagtttttttccagaaactaattcatggtaacaaacatttcgcgccctgctacggggaaggagaattctttttctcccgcccagaacgtaaagccttgtttctttctaccgtactgggcccgtctaattctgcccctttgctgggaaatctcctttgcaagctccccta…
pRPS12	cgagcaagacatattctatttagtatttttttcccttcaggaaacggtgattaatgtcttcttacaagttaatgaatagtatatatatgtaaaaaaaaattctgcttcatgtatatacgcacctcgttattgaggtattgcgaatgtagcagttgaataagcaaagacgaggtttgtacatcttggcatattaaatggttatttcggggtttgtttcggctcaacggtgatataaaaagaaatccagtactgtttaccattgtgcatccgtacatttgatttgtttacaacatcttcacatttccattgtggaatcattttatttttttcagaataccttacccgcaagcaaactttcaagcaaacttacaatttgcaaaatttcatcgaattctccgc…
pRPL17A	acagaagagagtgtgcgcaatattttagttcttaaatatgacatagattatcaaaaaactttgtatgtttgccagatttcagtgaatctgcaagagtataaattataggaatttgggtgaattaaaccatttattatgttttatgtatcatggaaaaaacagaacctttatcaaatcatctatgaaattttgacaggttagccattttcctcattttattgctctgcaatagtaaattatatagatttatgcaatgctctaggttccggcggcttttcatttaatgtgaactcaagactattatcatccaaacacattacaacatccgtacatttagttggctccattttttgaaaaaatacttccgagtaagatgctgaaagtaatcaaattccgtga…
pRPS9A	ggtccagcctcgaaactcgtgacgtcatttgaggtgctgtgtgtgttgtgatacttttgttcgttaatattggaatacgatcgctacttatattttatgttctgaaggactctaaaagcaaatcaaaataaccgccgagctgtgtgttcagagctataatagcagaatggtggtttttttctgagcgcaatagaaaatggcgcgcaaaccgccaagggaacggaattggtggaaatcataagcttttatatcaagtgcagcggccggcgagtgggacgtgctttttttacttttgggtttttgcgatgaggcggtagacgcgttgtctttgcgcctggggcccgccgtccaacgtgcgggtaccgtaccctgcagtgttgcaatcgtgtacttgcctta…
pPYC1	ccgcccaatgtcgcgggttgacccgcgacattgggcgggcaatactctcatcttattggctattcaacttagacaagcgccagttgcgcgcacaaatttggtcatgaccgctccaccggcatgcgtgtcgtcatcccgcatcattcgggacattttggccttttccgcagtgcgtagttgacgtggggagaaagctagtgggctgtcgcatatggttggttttaggtggcgaaagtttcgccgcgatagcaatcatgtcctcgaccttaatctcaatggaatgggtcatgctcggtaagtgagtctcgctgtatataagtatatatgtaatcgcctagttcgatagatacaaggaggtcttgagtatgtagataaacgaaaagaagataacaaaaggaa…
pRPS28B	atagtatacatatacgcaattctttttagatttaagatggctaataaaagtaatataggcaagcttattcatgttcgaattttttttctcgcagagctagtactctggcaatcgacacttatttcgtacaaaatgatcacgcaacttttgacaattttttttttttcatctgttttccaggaaacttggatcttttttgctccatagcacttttggtcttcctcaattaaatatttctagatcccggtagttctccttctttgaccattaataaaaaataagcaaAgcataaaagagcagcaaaa
pCCW12	CGACACGCAAAAGAAAACCTTCGAGGTTGCGCACTTCGCCCACCCATGAACCACACGGTTAGTCCAAAAGGGGCAGTTCAGATTCCAGATGCGGGAATTAGCTTGCTGCCACCCTCACCTCACTAACGCTGCGGTGTGCGGATACTTCATGCTATTTATAGACGCGCGTGTCGGAATCAGCACGCGCAAGAACCAAATGGGAAAATCGGAATGGGTCCAGAACTGCTTTGAGTGCTGGCTATTGGCGTCTGATTTCCGTTTTGGGAATCCTTTGCCGCGCGCCCCTCTCAAAACTCCGCACAAGTCCCAGAAAGCGGGAAAGAAATAAAACGCCACCAAAAAAAAAAAAATAAAAGCCAATCCTCGAAGCGTGGGTGGTAGGCCCTGGATTATCCCGTA…
pRPL28	cagaatgatcacccctttcactttgccgccaatataatattaacacacaagaaataagtatgaggtagtttgctctcgaaaaaaccaagtaatagttcaaaaaatgaaaaaaagaaaacaaataccaaattatgccaccgttaccttacgtttcatggttaatcatcgtttactgccgcctatgagcgtaagctaatgttataaagaaacaagctataatattgttaaatatagttgatcaacagcattgtaatgattacaagagacgaggtggaatgaaccttatgaaatgcgttttatatataaactgtaataagagctaagttgaattgaaatctacgatacttgatgttgacattatagcactagttcccaggaaaccctttcgaaaaacacagc…
pHHF1	ggttgaggaaagagatgtatcccgaagaatacacagtcttttatatatgtatttcaacaaggagccgtggagggtaccaaaaagaaaaatcgcccgggcatttcgttatcttccacgctaaaagtcaaggagagatattacggccaggatcgcaaaggtgcagagcaaggaaatgtgagaaattgtgagaacgataatgtatgggacaatgcgaaaatgtgagaacgagagcaaaaatcttttttgtatctccccgccgaatttggaaaccgcgttctgaaaacttcgcatcttcacatagtaaaactgttccgagcgcttctccccataatggttagtggtaaaaaccgaagttgtttactttagcaaatgcccgcgaatacggtggtaaattgccac…
pTDH3	TCGAGTTTATCATTATCAATACTGCCATTTCAAAGAATACGTAAATAATTAATAGTAGTGATTTTCCTAACTTTATTTAGTCAAAAAATTAGCCTTTTAATTCTGCTGTAACCCGTACATGCCCAAAATAGGGGGCGGGTTACACAGAATATATAACATCGTAGGTGTCTGGGTGAACAGTTTATTCCTGGCATCCACTAAATATAATGGAGCCCGCTTTTTAAGCTGGCATCCAGAAAAAAAAAGAATCCCAGCACCAAAATATTGTTTTCTTCACCAACCATCAGTTCATAGGTCCATTCTCTTAGCGCAACTACAGAGAACAGGGGCACAAACAGGCAAAAAACGGGCACAACCTCAATGGAGTGATGCAACCTGCCTGGAGTAAATGATGACACA…
pHHT1	gcgacggaaaccatcatatagaaaaaatatctcggtatttataggaaaaagaattagaccttttccacaaccaatttatccatcaaattggtctttacccaatgaatggggaaggggggggtggcaatttaccaccgtattcgcgggcatttgctaaagtaaacaacttcggtttttaccactaaccattatggggagaagcgctcggaacagttttactatgtgaagatgcgaagttttcagaacgcggtttccaaattcggcggggagatacaaaaaagatttttgctctcgttctcacattttcgcattgtcccatacattatcgttctcacaatttctcacatttccttgctctgcacctttgcgatcctggccgtaatatctctccttgacttt…
pFBA1	ataacaatactgacagtactaaataattgcctacttggcttcacatacgttgcatacgtcgatatagataataatgataatgacagcaggattatcgtaatacgtaatagttgaaaatctcaaaaatgtgtgggtcattacgtaaataatgataggaatgggattcttctatttttcctttttccattctagcagccgtcgggaaaacgtggcatcctctctttcgggctcaattggagtcacgctgccgtgagcatcctctctttccatatctaacaactgagcacgtaaccaatggaaaagcatgagcttagcgttgctccaaaaaagtattggatggttaataccatttgtctgttctcttctgactttgactcctacaaaaaaaaaaatctacaa…
pHSP12	gcgatttgttcgttatatgcctcattccttaatttttatcagtcagaacgttatttcgcgctgcaagttccttacttttccatagagttccacaggatgtaaagaaaaataatgataaaaaaaagcagaacatattacccttcttttggagcgtacttccatctgttacccgctcatccaaatgcacattgtgttaccctcttgttcggtatttttcggagttctccttttctccttcttttcctcttgatacacagaaaagtgggagaaggtagggggagtcagagaatgaagaaaaaaaggggacgcgcaaatccaagtgaaaatctccgggagcgggcggatcccactaacggcccagccgaaaatggaaaaaaagggtcggtgatgtgtgggtgc…
pPDC1	agggtagcctccccataacataaactcaataaaatatatagtcttcaacttgaaaaaggaacaagctcatgcaaagaggtggtacccgcacgccgaaatgcatgcaagtaacctattcaaagtaatatctcatacatgtttcatgagggtaacaacatgcgactgggtgagcatatgttccgctgatgtgatgtgcaagataaacaagcaagacagaaactaacttcttcttcatgtaataaacacaccccgcgtttatttacctatctttaaacttcaacaccttatatcataactaatatttcttgagataagcacactgcacccataccttccttaaaaacgtagcttccagtttttggtggttctggcttccttcccgattccgcccgctaaacg…
pCWP2	ctaatagacaaggtgctatgagtgaattgctagcctcccctttttattttgtgcggtcaccgcaagggacaaagcttttcttagaaaaccgtctgagaagcataacgtacgccatcccctagacatattaataatgctacagatactatgctgctcgtctttttttgacgacccttttattgcaatgtgcaactaatggcaaacaaccacatagtatcacagtattacattgcctccaccgatgcggatgttagggcgccaagtctgtcatgaagcatgttcctgtcataatcttgtatgcaaaataccgcgttctgcgccactgatatgctaggcagcagcaacctatgcagaagattgcttttcccacgcctgttttacgtctccagggcacttgaa…
pPGK1	ATCTTGTGCAGTTAGACGCGAATTTTTCGAAGAAGTACCTTCAAAGAATGGGGTCTTATCTTGTTTTGCAAGTACCACTGAGCAGGATAATAATAGAAATGATAATATACTATAGTAGAGATAACGTCGATGACTTCCCATACTGTAATTGCTTTTAGTTGTGTATTTTTAGTGTGCAAGTTTCTGTAAATCGATTAATTTTTTTTTCTTTCCTCTTTTTATTAACCTTAATTTTTATTTTAGATTCCTGACTTCAACTCAAGACGCACAGATATTATAACATCTGCATAATAGGCATTTGCAAGAATTACTCGTGAGTAAGGAAAGAGTGAGGAACTATCGCATACCTGCATTTAAAGATGCCGATTTGGGCGCGAATCCTTTATTTTGGCTTCACCC…
pADH1	gaaggtgagacgcgcataaccgctagagtactttgaagaggaaacagcaatagggttgctaccagtataaatagacaggtacatacaacactggaaatggttgtctgtttgagtacgctttcaattcatttgggtgtgcactttattatgttacaatatggaagggaactttacacttctcctatgcacatatattaattaaagtccaatgctagtagagaaggggggtaacacccctccgcgctcttttccgatttttttctaaaccgtggaatatttcggatatccttttgttgtttccgggtgtacaatatggacttcctcttttctggcaaccaaacccatacatcgggattcctataataccttcgttggtctccctaacatgtaggtggcgga…
pENO2	acgcggcgttatgtcactaacgacgtgcaccaacttgcggaaagtggaatcccgttccaaaactggcatccactaattgatacatctacacaccgcacgccttttttctgaagcccactttcgtggactttgccatatgcaaaattcatgaagtgtgataccaagtcagcatacacctcactagggtagtttctttggttgtattgatcatttggttcatcgtggttcattaattttttttctccattgctttctggctttgatcttactatcatttggatttttgtcgaaggttgtagaattgtatgtgacaagtggcaccaagcatatataaaaaaaaaaagcattatcttcctaccagagttgattgttaaaaacgtatttatagcaaacgcaatt…
pTPI1	tgtttaaagattacggatatttaacttacttagaataatgccatttttttgagttataataatcctacgttagtgtgagcgggatttaaactgtgaggaccttaatacattcagacacttctgcggtatcaccctacttattcccttcgagattatatctaggaacccatcaggttggtggaagattacccgttctaagacttttcagcttcctctattgatgttacacctggacaccccttttctggcatccagtttttaatcttcagtggcatgtgagattctccgaaattaattaaagcaatcacacaattctctcggataccacctcggttgaaactgacaggtggtttgttacgcatgctaatgcaaaggagcctatatacctttggctcggct…
pCDC19	gagatgacttgagatgtgtgtcaatgctagtattttggagattaatctcagtacaaaacaatattaaaaagaggtgaattatttttccccccttattttttttttgttagaattgatccaaatgtaaataaacaatcacaacgaaaaaaaaaaaaaaaaaaaagabandNsgggtagcgccctggtcaaacttcagaactaagaaaaataacaaggaagaaaaaaatagctaatttttccggcagaaagattttcgctacccgaaagtttttccggcaagctaaatggaaaaggaaagattattgaaagagaaagaaagaaaaaaaaaatgtacacccagacatcgggcttccacaatttcggctctattgttttccatctctcgcaacggcgggattc…
pHXT1	ATTCCTCCGAGAAAACCTCACACAGAAATCCTTGCAGGTCTCATCTGGAATATAATTCCCCCCTCCTGAAGCAAATTTTTCCTTTGAGCCGGAATTTTTGATATTCCGAGTTCTTTTTTTCCATTCGCGGAGGTTATTCCATTCCTAAACGAGTGGCCACAATGAAACTTCAATTCATATCGACCGACTATTTTTCTCCGAACCAAAAAAATAGCAGGGCGAGATTGGAGCTGCGGAAAAAAGAGGAAAAAATTTTTTCGTAGTTTTCTTGTGCAAATTAGGGTGTAAGGTTTCTAGGGCTTATTGGTTCAAGCAGAAGAGACAACAATTGTAGGTCCTAAATTCAAGGCGGATGTAAGGAGTATTGGTTTCGAAAGTTTTTCCGAAGCGGCATGGCAG…
pHXT3	caccggtatatcaaatggcggtgtagtttgaaaagtacactgtatgtccattaataaaattacgccgaagaacactgactagctataaattctcttccggcgtccaatttcaacctaaggcaagtattgttaatcaataatgcgtgttggtaaatatgaagcccgatgttgattaagaagaattattcgtataagaattaagcaagcaaaattaaggaaaattttttctttcctattcgtcatcgcagacagccttcatcttctcgagataacacctggaggaggagcaatgaaatgaaaggaaaaaaaaatactttctttttcttgaaaaaagaaaaaaattgtaagatgagctattcgcggaacattctagctcgtttgcatcttcttgcatttggt…
