# Supplementary material for: Modular deregulation of central carbon metabolism for efficient xylose utilization in Saccharomyces cerevisiae
Source: Nat Commun. 2025 May 16;16:4551. doi: 10.1038/s41467-025-59966-x (PMC12084563; doi:10.1038/s41467-025-59966-x)
Supplement: Supplementary file 7 — Supplementary Data5 [file 41467_2025_59966_MOESM7_ESM.xlsx]

## Sheet: Supplementary Data 5
Supplementary Data 5. Codon-optimized genes in this study.
Name	Source	Sequence
pfkA	E. coli	ATGATTAAGAAAATTGGTGTTTTGACTTCAGGTGGTGACGCACCTGGTATGAATGCTGCAATTAGAGGTGTTGTTAGATCTGCTTTAACAGAAGGTTTGGAAGTTATGGGTATCTATGATGGTTACTTAGGTTTGTACGAAGATAGAATGGTTCAATTGGATAGATACTCAGTTTCTGATATGATCAACAGAGGTGGTACATTTTTGGGTTCAGCTAGATTCCCAGAATTCAGAGATGAAAACATCAGAGCAGTTGCTATCGAAAATTTGAAGAAAAGAGGTATCGATGCATTGGTTGTTATTGGTGGTGACGGTTCTTATATGGGTGCTATGAGATTAACTGAAATGGGTTTTCCATGTATTGGTTTGCCAGGTACAATCGATAACGATATCAAGGGT…
fbaA	E. coli	ATGAGTAAAATCTTCGACTTCGTAAAGCCAGGTGTAATAACAGGTGATGATGTCCAAAAGGTATTCCAAGTTGCTAAAGAAAATAACTTTGCTTTGCCAGCAGTTAACTGTGTTGGTACTGATTCTATCAACGCTGTTTTGGAAACAGCTGCAAAGGTTAAGGCACCAGTTATCGTTCAATTCTCTAATGGTGGTGCTTCATTTATTGCTGGTAAAGGTGTTAAATCTGATGTTCCACAAGGTGCTGCAATTTTGGGTGCTATTTCAGGTGCACATCATGTTCATCAAATGGCTGAACATTACGGTGTTCCAGTTATCTTGCATACAGATCATTGTGCTAAAAAATTGTTGCCATGGATCGATGGTTTGTTAGATGCAGGTGAAAAACATTTTGCTGCA…
gpmA	E. coli	ATGGCAGTTACTAAATTGGTTTTAGTTAGACATGGTGAATCACAATGGAATAAGGAAAACAGATTCACTGGTTGGTATGATGTTGATTTGTCTGAAAAAGGTGTTTCAGAAGCTAAAGCTGCTGGTAAATTGTTGAAGGAAGAAGGTTACTCTTTCGATTTCGCATACACTTCAGTTTTGAAGAGAGCTATCCATACATTGTGGAACGTTTTGGATGAATTGGATCAAGCATGGTTGCCAGTTGAAAAATCTTGGAAGTTGAACGAAAGACATTACGGTGCTTTGCAAGGTTTAAATAAGGCAGAAACTGCTGAAAAGTACGGTGACGAACAAGTTAAACAATGGAGAAGAGGTTTTGCTGTTACTCCACCAGAATTGACAAAAGATGATGAAAGATAT…
pykA	E. coli	ATGTCTAGAAGATTGAGAAGAACAAAGATCGTTACTACATTGGGTCCAGCTACTGATAGAGATAACAATTTGGAAAAAGTTATTGCTGCAGGTGCAAACGTTGTTAGAATGAACTTCTCTCATGGTTCACCAGAAGATCATAAGATGAGAGCTGATAAAGTTAGAGAAATCGCTGCAAAGTTAGGTAGACATGTTGCTATTTTGGGTGACTTGCAAGGTCCAAAAATTAGAGTTTCAACTTTTAAAGAGGGTAAAGTTTTCTTGAACATCGGTGACAAGTTCTTGTTGGATGCTAATTTGGGTAAAGGTGAAGGTGACAAGGAAAAGGTTGGTATCGATTACAAAGGTTTGCCAGCTGATGTTGTTCCAGGTGACATTTTGTTGTTGGATGATGGTAGA…
pykF	E. coli	ATGAAGAAAACTAAGATCGTTTGTACAATCGGTCCAAAAACTGAATCTGAAGAAATGTTGGCTAAGATGTTGGATGCTGGTATGAACGTTATGAGATTGAACTTCTCTCATGGTGACTATGCTGAACATGGTCAAAGAATCCAAAATTTGAGAAACGTTATGTCAAAGACTGGTAAAACAGCTGCAATCTTGTTGGATACAAAGGGTCCAGAAATCAGAACTATGAAGTTGGAAGGTGGTAATGATGTTTCTTTGAAGGCTGGTCAAACTTTTACTTTTACTACTGATAAGTCTGTTATTGGTAACTCAGAAATGGTTGCAGTTACATACGAAGGTTTTACTACAGATTTGTCAGTTGGTAACACTGTTTTGGTTGATGATGGTTTAATTGGTATGGAA…
gapN	S. mutans	atgacaaaacaatacaaaaactacgttaatggtgaatggaaactaagtgagaatgaaatcaagatatacgaacctgcctcaggcgcagaactgggttctgttcctgcaatgtccactgaggaagtggattacgtgtatgcttcagccaaaaaggctcagcctgcatggagatccctaagttacattgaaagagctgcctatttgcataaagtcgcagacatattgatgagggataaagagaagattggcgctgtgctttctaaggaagtcgctaagggatacaaatctgcagtatctgaggtagttagaacagcagagattatcaattacgctgccgaggaaggtcttagaatggagggagaggtacttgaaggaggatcatttgaagcagcatccaaa…
ACS	S. enterica	atgtcacaaacacacaaacatgctattcctgcgaatatcgctgacaggtgcttaatcaaccctgaacaatacgaaacgaagtacaagcagtctatcaacgatcctgatactttctggggcgagcaaggtaagatactcgattggattactccatatcaaaaggtcaaaaacacatcctttgctcctggaaatgtgtcaatcaagtggtacgaggacggcactctaaacctagctgctaattgcttggatcgacacctccaggaaaatggtgacagaacggcaatcatttgggaaggtgatgatacttctcaatctaagcacatctcctacagagagttacacagagatgtttgcagattcgcgaatactttactggacctgggtatcaaaaagggcgat…
eutE	E. coli	ATGAACCAACAAGATATCGAACAAGTTGTTAAGGCTGTTTTGTTGAAGATGCAATCTTCAGATACTCCATCTGCTGCAGTTCATGAAATGGGTGTTTTTGCTTCATTGGATGATGCAGTTGCTGCAGCTAAAGTTGCTCAACAAGGTTTGAAATCTGTTGCTATGAGACAATTAGCAATTGCAGCTATTAGAGAAGCTGGTGAAAAACATGCAAGAGATTTGGCTGAATTAGCAGTTTCAGAAACTGGTATGGGTAGAGTTGAGGATAAGTTCGCTAAAAATGTTGCTCAAGCAAGAGGTACACCAGGTGTTGAATGTTTGTCTCCACAAGTTTTAACTGGTGACAATGGTTTGACATTAATTGAAAATGCTCCATGGGGTGTTGTTGCATCTGTTACT…
PO	A. viridans	ATGTCCGACAACAAGATCAACATTGGTTTGGCAGTTATGAAAATATTGGAATCCTGGGGTGCTGACACTATCTACGGTATCCCTTCAGGTACTTTGTCTTCATTAATGGATGCTATGGGTGAAGAAGAAAACAACGTAAAGTTCTTGCAAGTTAAGCATGAAGAAGTCGGTGCAATGGCTGCAGTTATGCAATCCAAATTCGGTGGTAATTTGGGTGTAACAGTTGGTTCCGGTGGTCCAGGTGCTAGTCACTTGATTAACGGTTTATACGATGCCGCTATGGACAATATTCCAGTTGTCGCTATATTGGGTTCAAGACCTCAAAGAGAATTGAACATGGATGCATTCCAAGAATTGAACCAAAACCCAATGTACGATCATATTGCCGTATACAATAGA…
PTA	C. kluyveri	ATGAAGTTGATGGAAAACATCTTCGGTTTGGCCAAGGCTGATAAAAAGAAAATAGTTTTGGCTGAAGGTGAAGAAGAAAGAAACATCAGAGCATCCGAAGAAATTATAAGAGACGGTATTGCCGATATCATTTTGGTTGGTTCCGAAAGTGTCATCAAGGAAAATGCTGCAAAATTCGGTGTTAACTTAGCTGGTGTTGAAATAGTCGATCCAGAAACTTCTTCAAAAACAGCAGGTTACGCAAACGCCTTCTACGAAATCAGAAAGAACAAAGGTGTTACATTAGAAAAGGCCGACAAAATAGTCAGAGATCCTATCTATTTCGCAACCATGATGGTTAAGTTGGGTGACGCCGACGGTTTAGTTTCAGGTGCTATTCATACTACTGGTGACTTGTTA…
katE	E. coli	atgTCGCAACATAACGAAAAGAACCCACATCAGCACCAGTCACCACTACACGATTCCAGCGAAGCGAAACCGGGGATGGACTCACTGGCACCTGAGGACGGCTCTCATCGTCCAGCGGCTGAACCAACACCGCCAGGTGCACAACCTACCGCCCCAGGGAGCCTGAAAGCCCCTGATACGCGTAACGAAAAACTTAATTCTCTGGAAGACGTACGCAAAGGCAGTGAAAATTATGCGCTGACCACTAATCAGGGCGTGCGCATCGCCGACGATCAAAACTCACTGCGTGCCGGTAGCCGTGGTCCAACGCTGCTGGAAGATTTTATTCTGCGCGAGAAAATCACCCACTTTGACCATGAGCGCATTCCGGAACGTATTGTTCATGCACGCGGATCAGCC…
katG	E. coli	atgAGCACGTCAGACGATATCCATAACACCACAGCCACTGGCAAATGCCCGTTCCATCAGGGCGGTCACGACCAGAGTGCGGGGGCGGGCACAACCACTCGCGACTGGTGGCCAAATCAACTTCGTGTTGACCTGTTAAACCAACATTCTAATCGTTCTAACCCACTGGGTGAGGACTTTGACTACCGCAAAGAATTCAGCAAATTAGATTACTACGGCCTGAAAAAAGATCTGAAAGCCCTGTTGACAGAATCTCAACCGTGGTGGCCAGCCGACTGGGGCAGTTACGCCGGTCTGTTTATTCGTATGGCCTGGCACGGCGCGGGGACTTACCGTTCAATCGATGGACGCGGTGGCGCGGGTCGTGGTCAGCAACGTTTTGCACCGCTGAACTCCTGG…
MCR	C. aurantiacus	atgagtggtacaggtagattagcaggtaaaatagcattgataacaggtggtgccggtaacataggttccgaattaacaagaagatttttggcagaaggtgccaccgttattatctctggtagaaacagagcaaagttaactgccttggctgaaagaatgcaagcagaagccggtgtccctgctaagagaattgatttggaagttatggatggttctgacccagtcgctgtaagagcaggtattgaagccatagtagctagacatggtcaaatcgatatcttggttaacaacgcaggttcagctggtgcacaaagaagattggctgaaattcctttaactgaagcagaattgggtccaggtgccgaagaaacattacatgcatccattgccaatttgttg…
