# Supplementary material for: Modular deregulation of central carbon metabolism for efficient xylose utilization in Saccharomyces cerevisiae
Source: Nat Commun. 2025 May 16;16:4551. doi: 10.1038/s41467-025-59966-x (PMC12084563; doi:10.1038/s41467-025-59966-x)
Supplement: Supplementary file 8 — Supplementary Data6 [file 41467_2025_59966_MOESM8_ESM.xlsx]

## Sheet: Supplementary Data 6
Supplementary Data 6. The scored transcription factors from the entire genomic catalog of yeast genes (input data 1). The p-values were calculated using the Benjamini–Hochberg method.
Name	Genes (total)	Stat (up)	p (up)	p adj (up)	Stat (down)	p (down)	p adj (down)
GCR2	31	17.661	5.3e-09	7.95e-07	-13.476	0.99989	0.99989
RGT1	12	17.068	4.14e-08	3.1e-06	-20.096	0.81468	0.99989
SWI4	133	14.969	1.16e-07	5.79e-06	-91.198	0.99983	0.99989
HAC1	10	15.353	4.36e-07	1.64e-05	-13.779	0.9997	0.99989
SWI5	84	14.053	1.05e-06	3.14e-05	-8.091	0.99865	0.99989
FKH1	284	12.192	1.71e-06	3.67e-05	-30.024	0.99868	0.99989
GCR1	28	14.185	1.67e-06	3.67e-05	-11.84	0.99956	0.99989
MCM1	116	12.896	5.28e-06	8.79e-05	-50.099	0.99414	0.99989
RIM101	42	13.355	5.08e-06	8.79e-05	-11.15	0.99952	0.99989
MBP1	61	12.288	1.43e-05	0.00021433	-86.679	0.99849	0.99989
RAP1	502	95.119	1.57e-05	0.00021475	23.796	0.99567	0.99989
TEC1	298	10.316	2.58e-05	0.00032224	13.491	0.98055	0.99989
FLO8	56	10.945	9.71e-05	0.0011207	-38.201	0.96853	0.99989
HAL9	8	11.611	0.00011733	0.0012571	-83.195	0.98552	0.99989
PDR3	58	10.678	0.00015267	0.0014313	-46.335	0.97892	0.99989
RFX1	31	10.584	0.00020197	0.0017821	-75.612	0.99189	0.99989
FKH2	103	81.912	0.0012687	0.010573	-67.118	0.99782	0.99989
ROX1	45	86.838	0.0015208	0.012006	-18.207	0.90201	0.99989
GLN3	62	80.182	0.002181	0.015579	-52.528	0.98679	0.99989
GZF3	4	82.175	0.004135	0.028193	-76.893	0.97512	0.99989
ZAP1	27	67.889	0.0094904	0.061894	-10.875	0.82834	0.99989
TYE7	27	66.124	0.010973	0.06427	-32.501	0.92219	0.99989
MGA2	13	69.866	0.01114	0.06427	-69.848	0.97663	0.99989
PHO2	29	65.086	0.012768	0.070933	-34.728	0.93077	0.99989
YRR1	79	58.282	0.014001	0.075008	13.025	0.81848	0.99989
YAP6	12	65.473	0.015819	0.081825	-58.784	0.95876	0.99989
STP1	17	6.045	0.022729	0.11015	-0.37544	0.73385	0.99989
CUP9	15	58.592	0.022764	0.11015	-0.14661	0.71465	0.99989
DAL80	9	58.447	0.025317	0.11867	-54.792	0.94587	0.99989
PHD1	34	51.142	0.032318	0.1469	-0.54223	0.81821	0.99989
HCM1	13	53.218	0.037427	0.16512	-53.217	0.94866	0.99989
PDC2	4	50.515	0.048785	0.20908	-50.515	0.91618	0.99989
INO2	22	4.462	0.05648	0.23533	1.64	0.61532	0.99989
AZF1	2	48.628	0.062933	0.24205	-48.628	0.89286	0.99989
MSN1	7	46.579	0.062868	0.24205	-4.658	0.91392	0.99989
CAD1	35	38.992	0.069281	0.2598	0.52351	0.75603	0.99989
THI2	10	40.122	0.082096	0.2932	-24.637	0.83328	0.99989
IFH1	129	25.229	0.094908	0.32355	-25.229	0.98151	0.99989
ARG81	15	33.093	0.11293	0.35055	-29.016	0.87853	0.99989
UPC2	3	3.728	0.1134	0.35055	-37.279	0.84917	0.99989
ECM22	9	33.975	0.11525	0.35055	-33.975	0.87508	0.99989
RDR1	1	37.618	0.11685	0.35055	-37.618	0.83134	0.99989
RLM1	40	24.341	0.14989	0.42422	15.312	0.70282	0.99989
DAL82	25	25.992	0.14718	0.42422	-25.992	0.8951	0.99989
GAT3	5	27.732	0.16907	0.46111	-27.732	0.81904	0.99989
REB1	41	20.698	0.17767	0.4759	-14.484	0.87924	0.99989
YOX1	97	11.576	0.20617	0.54254	17.645	0.83214	0.99989
ARR1	5	20.681	0.22902	0.58225	-20.681	0.77578	0.99989
DAL81	18	17.009	0.24011	0.59044	-17.009	0.8225	0.99989
NDT80	3	18.648	0.25913	0.61698	-18.648	0.73778	0.99989
GAT1	12	15.715	0.2644	0.61968	-15.734	0.78828	0.99989
WTM1	1	14.508	0.31395	0.70288	-14.508	0.67329	0.99989
UGA3	4	10.517	0.33964	0.7278	-10.517	0.69045	0.99989
HMS1	7	0.86562	0.35055	0.73032	-0.86562	0.70688	0.99989
SFP1	202	-0.89319	0.34993	0.73032	32.824	0.88889	0.99989
SFL1	2	0.81519	0.38081	0.7825	-0.81519	0.63905	0.99989
NDD1	2	0.7181	0.39208	0.78416	-0.7181	0.63106	0.99989
YAP7	12	-0.016208	0.44231	0.85059	0.17566	0.66282	0.99989
ARG80	11	-0.2376	0.47054	0.88225	0.2376	0.64807	0.99989
SUM1	52	-1.421	0.54588	0.92242	15.728	0.72958	0.99989
ACE2	117	29.466	0.07847	0.28708	55.644	0.59637	0.99462
MET31	22	31.956	0.11519	0.35055	19.057	0.59305	0.99462
CHA4	2	0.30846	0.4405	0.85059	-0.30846	0.59677	0.99462
SPT23	43	13.647	0.23864	0.59044	32.025	0.57419	0.98999
MGA1	31	0.59739	0.32386	0.7144	3.116	0.53632	0.98999
LEU3	39	-0.5694	0.45427	0.86253	31.387	0.56131	0.98999
GAL80	2	-0.068623	0.4859	0.89981	0.068623	0.56453	0.98999
FZF1	2	-0.24968	0.50779	0.9216	0.24968	0.54888	0.98999
RPN4	86	-16.147	0.52748	0.9216	49.577	0.57005	0.98999
RPH1	5	-0.74524	0.5473	0.92242	0.74524	0.55755	0.98999
SMP1	3	-0.65287	0.54548	0.92242	0.65287	0.54017	0.98999
STP2	9	38.372	0.090973	0.31735	16.701	0.51686	0.98137
YAP3	2	-0.74506	0.56739	0.9251	0.74506	0.50574	0.97258
MSS11	11	-1.99	0.6767	1	1.99	0.4998	0.97258
RTG1	6	-18.693	0.66796	1	18.693	0.47786	0.94314
ERT1	5	46.535	0.062611	0.24205	17.829	0.46755	0.93509
YHP1	38	0.5672	0.31327	0.70288	43.812	0.45968	0.93177
YJL206	1	-10.475	0.60978	0.96282	10.475	0.45905	0.93177
HSF1	116	-32.077	0.68555	1	72.192	0.45214	0.93177
USV1	1	-13.767	0.64779	1	13.767	0.43033	0.90914
SKN7	139	14.914	0.1567	0.43527	82.945	0.42154	0.90329
MET28	19	-0.8022	0.51589	0.9216	37.993	0.40728	0.88539
INO4	137	-0.9599	0.39106	0.78416	86.433	0.38813	0.85785
PUT3	19	-0.90394	0.52838	0.9216	40.228	0.38862	0.85785
ACA1	1	-18.596	0.70088	1	18.596	0.38889	0.85785
CUP2	2	-23.559	0.74478	1	23.559	0.36761	0.84833
PPR1	3	73.139	0.010967	0.06427	28.027	0.36073	0.84547
GAL4	17	-11.352	0.56662	0.9251	43.037	0.34991	0.83312
URC2	2	-29.061	0.79531	1	29.061	0.32325	0.78206
YRM1	116	-0.16454	0.32976	0.71686	9.176	0.29362	0.72203
ASH1	64	13.309	0.21896	0.56629	78.652	0.26847	0.67117
XBP1	88	0.80948	0.24924	0.60299	9.137	0.23382	0.59447
PDR1	116	24.623	0.10784	0.35055	10.156	0.22528	0.58262
HOT1	13	-22.242	0.69286	1	58.475	0.22267	0.58262
IME1	3	-47.026	0.90942	1	47.026	0.22341	0.58262
HAP1	50	-24.329	0.66129	1	82.526	0.19764	0.53903
TOS8	14	-25.425	0.72943	1	68.173	0.16432	0.46024
MAL33	11	-25.209	0.73229	1	64.598	0.16569	0.46024
TUP1	103	-48.164	0.83636	1	11.638	0.12884	0.37165
MOT3	17	-46.675	0.89147	1	7.836	0.12547	0.36904
ABF1	497	-51.747	0.71689	1	19.284	0.11107	0.33999
MSN2	504	57.127	0.0018524	0.013893	19.575	0.1024	0.32
YAP1	446	-39.572	0.58687	0.94657	18.908	0.09872	0.31506
RDS1	1	-67.263	0.978	1	67.263	0.087358	0.28486
PRP3	167	-24.835	0.5616	0.9251	14.429	0.079721	0.27329
MET32	56	-57.365	0.92292	1	10.974	0.081986	0.27329
AFT1	76	-56.829	0.91454	1	11.743	0.081276	0.27329
HMS2	1	-69.202	0.98093	1	69.202	0.080752	0.27329
CBF1	157	-13.834	0.42172	0.83235	14.533	0.072934	0.26683
SKO1	72	-20.912	0.59641	0.95172	12.043	0.070153	0.26308
STE12	500	-0.089705	0.14568	0.42422	20.486	0.06666	0.25638
RGM1	5	-2.518	0.7458	1	83.604	0.064855	0.25601
MDJ	212	-0.55484	0.29949	0.69114	15.923	0.061929	0.25107
NRG1	38	-43.332	0.84626	1	11.101	0.058419	0.24341
FHL1	86	-43.657	0.82095	1	13.012	0.057131	0.24341
RME1	7	-41.944	0.87432	1	91.321	0.052616	0.23213
IXR1	34	-50.266	0.89945	1	11.756	0.037061	0.16846
RTG3	20	-46.827	0.88539	1	11.515	0.031674	0.14847
OPI1	5	-41.604	0.87777	1	10.003	0.030516	0.14766
YAP5	33	-10.313	0.99816	1	12.587	0.024517	0.12259
AAD1	404	-80.678	0.9408	1	21.476	0.022569	0.11674
SOK2	370	85.967	0.0001368	0.001368	21.271	0.01955	0.10473
BAS1	78	-35.846	0.74726	1	15.169	0.017863	0.099239
CRZ1	68	-37.801	0.77873	1	14.87	0.017261	0.099239
STB4	3	-41.535	0.87927	1	11.696	0.012271	0.073628
AFT2	33	-10.267	0.99808	1	14.815	0.0070324	0.043952
MIG3	4	-69.031	0.98026	1	13.435	0.0034681	0.022618
MET4	116	-73.468	0.95906	1	19.8	0.0022762	0.015519
PHO4	66	-4.546	0.84736	1	19.019	0.0010793	0.0077094
MAC1	16	-42.454	0.86607	1	17.19	0.00076218	0.0059492
STB5	41	-53.654	0.90762	1	18.572	0.00079322	0.0059492
OAF3	10	-0.61549	0.51921	0.9216	17.14	0.0004808	0.0040067
CIN5	200	-53.638	0.84013	1	25.378	0.00012299	0.0010852
SIP4	9	-52.645	0.92991	1	18.855	0.00010094	0.00094635
CST6	27	-10.179	0.99816	1	20.945	5.57e-05	0.00055703
GCN4	261	-12.594	0.99923	1	28.02	3.32e-05	0.00035589
PIP2	44	-60.622	0.93758	1	23.471	1.55e-05	0.0001784
ARO80	11	-11.471	0.99958	1	23.288	1.86e-06	2.33e-05
UME6	84	-12.001	0.99943	1	29.693	8.94e-08	1.22e-06
RDS2	23	-13.906	0.99997	1	33.251	1.88e-11	2.83e-10
MIG2	4	-12.594	0.99994	1	32.19	3.99e-12	6.66e-11
HAP3	11	-19.007	1	1	34.763	5.45e-13	1.02e-11
OAF1	43	-15.163	0.99999	1	37.259	4.29e-13	9.2e-12
HAP5	14	-16.646	1	1	38.519	2e-15	5e-14
MIG1	12	-17.051	1	1	39.678	1.11e-16	3.33e-15
MSN4	118	-22.446	1	1	61.952	0	0
CAT8	21	-28.537	1	1	71.529	0	0
ADR1	91	-37.966	1	1	87.612	0	0
HAP2	46	-21.673	1	1	44.787	0	0
HAP4	44	-42.49	1	1	89.757	0	0
