# Supplementary material for: Modular deregulation of central carbon metabolism for efficient xylose utilization in Saccharomyces cerevisiae
Source: Nat Commun. 2025 May 16;16:4551. doi: 10.1038/s41467-025-59966-x (PMC12084563; doi:10.1038/s41467-025-59966-x)
Supplement: Supplementary file 9 — Supplementary Data7 [file 41467_2025_59966_MOESM9_ESM.xlsx]

## Sheet: Supplementary Data 7
Supplementary Data 7. The scored transcription factors from a subset of genes crucially linked to central metabolism (input data 2). The p-values were calculated using the Benjamini–Hochberg method.
Name	Genes (total)	Stat (up)	p (up)	p adj (up)	Stat (down)	p (down)	p adj (down)
RAP1	70	12.514	6.35e-09	3.97e-07	-34.776	0.99999	0.99999
GCR1	13	20.816	4.05e-09	3.97e-07	-17.374	0.99992	0.99999
GCR2	14	18.616	7.08e-08	2.95e-06	-17.438	0.99994	0.99999
RGT1	6	19.766	1.86e-07	5.81e-06	0.33359	0.85343	0.99999
TYE7	8	14.658	2.24e-05	0.00056018	-13.1	0.99816	0.99999
INO2	6	97.199	0.0018212	0.037942	19.645	0.80185	0.99999
SWI5	10	71.232	0.0048977	0.076526	-29.921	0.96203	0.99999
RLM1	7	81.845	0.0043421	0.076526	-81.845	0.98481	0.99999
RFX1	7	7.755	0.0056722	0.078781	-28.173	0.93444	0.99999
MSN2	99	-44.212	0.0067592	0.08449	25.562	0.91395	0.99999
HSF1	17	46.698	0.0083421	0.094796	-15.014	0.97999	0.99999
FKH1	38	10.743	0.011377	0.1018	55.667	0.98143	0.99999
PHO2	3	79.692	0.011402	0.1018	-79.692	0.961	0.99999
PDR1	23	31.663	0.011379	0.1018	14.823	0.62218	0.99999
YHP1	4	57.665	0.028825	0.24021	-57.667	0.94557	0.99999
FKH2	4	50.946	0.039769	0.3107	-42.211	0.92114	0.99999
SKO1	21	0.928	0.044399	0.32646	10.761	0.7621	0.99999
YAP7	4	47.226	0.047154	0.32746	-44.464	0.92514	0.99999
FLO8	11	24.671	0.052599	0.32874	13.289	0.4325	0.99999
HAC1	2	55.479	0.050015	0.32874	-55.479	0.90449	0.99999
ACE2	17	-0.47115	0.10178	0.55315	0.47115	0.96473	0.99999
PDR3	7	19.785	0.098544	0.55315	29.592	0.78936	0.99999
LEU3	15	0.28659	0.095281	0.55315	38.562	0.89319	0.99999
YRR1	7	17.126	0.10884	0.56687	41.192	0.74619	0.99999
MAC1	2	34.099	0.11801	0.59004	-34.099	0.85167	0.99999
SWI4	14	-0.35826	0.12627	0.59325	38.497	0.88276	0.99999
INO4	22	-21.051	0.14026	0.59325	10.992	0.77291	0.99999
MSN1	3	24.069	0.14048	0.59325	-24.072	0.8578	0.99999
REB1	7	0.95431	0.14238	0.59325	0.54955	0.86401	0.99999
MET31	5	14.844	0.15063	0.60739	-14.844	0.87737	0.99999
GLN3	4	15.781	0.15996	0.60763	-15.783	0.86146	0.99999
SPT23	6	0.8767	0.16041	0.60763	54.744	0.65959	0.99999
ROX1	12	-0.83535	0.17614	0.62908	55.452	0.79972	0.99999
PDC2	1	28.239	0.17589	0.62908	-28.239	0.78581	0.99999
MET28	3	15.629	0.18505	0.64255	-15.629	0.83284	0.99999
STP1	2	15.198	0.2181	0.69517	-15.198	0.79113	0.99999
ARG80	3	0.58406	0.24656	0.69517	-0.58406	0.80058	0.99999
PHO4	16	-25.851	0.22585	0.69517	9.117	0.74775	0.99999
TUP1	15	-28.499	0.26138	0.69517	12.969	0.54679	0.99999
MET32	12	-21.115	0.25652	0.69517	58.827	0.78776	0.99999
MET4	23	-38.707	0.23201	0.69517	93.187	0.84183	0.99999
IXR1	11	-20.164	0.25897	0.69517	99.082	0.59801	0.99999
DAL80	1	15.499	0.25479	0.69517	-15.499	0.73808	0.99999
DAL82	2	17.023	0.20672	0.69517	-17.023	0.79754	0.99999
SMP1	1	14.843	0.2593	0.69517	-14.843	0.73548	0.99999
CAD1	5	0.38504	0.21218	0.69517	0.61593	0.81779	0.99999
MGA2	1	12.874	0.27308	0.71115	-12.874	0.7276	0.99999
THI2	2	0.50274	0.28776	0.73408	-0.50274	0.75327	0.99999
ZAP1	5	-10.044	0.30781	0.76952	68.467	0.55984	0.99999
GAL80	2	-0.068623	0.33102	0.81132	0.068623	0.73049	0.99999
ARG81	2	-0.37862	0.35553	0.82326	0.37862	0.7177	0.99999
YAP6	2	-0.38015	0.35565	0.82326	0.38015	0.71764	0.99999
RPN4	5	-15.553	0.35035	0.82326	73.977	0.53335	0.99999
MSN4	17	-48.274	0.37425	0.85056	14.333	0.53434	0.99999
CBF1	33	-8.174	0.45452	0.91178	21.819	0.44864	0.99999
MCM1	12	-46.657	0.45954	0.91178	84.369	0.68486	0.99999
MGA1	4	-23.391	0.4406	0.91178	23.391	0.72703	0.99999
CUP2	1	-0.62759	0.42261	0.91178	0.62759	0.64553	0.99999
DAL81	2	-15.957	0.4567	0.91178	15.957	0.66487	0.99999
RTG1	2	-12.847	0.43029	0.91178	12.847	0.67874	0.99999
PHD1	4	-20.512	0.41622	0.91178	85.832	0.43405	0.99999
RIM101	2	-14.204	0.44178	0.91178	14.204	0.67272	0.99999
ECM22	1	-12.348	0.47379	0.91831	12.348	0.61777	0.99999
GAL4	7	-37.585	0.47752	0.91831	86.962	0.54124	0.99999
USV1	1	-13.767	0.48585	0.92016	13.767	0.61118	0.99999
ABF1	63	-12.122	0.51437	0.93921	29.136	0.46754	0.99999
BAS1	14	-63.655	0.56353	0.93921	13.348	0.50207	0.99999
YAP1	79	-13.694	0.5256	0.93921	28.854	0.66124	0.99999
YOX1	8	-46.542	0.53148	0.93921	4.654	0.75736	0.99999
UPC2	1	-20.666	0.54444	0.93921	20.666	0.57875	0.99999
HAP1	18	-71.372	0.56325	0.93921	13.494	0.58504	0.99999
SUM1	5	-41.024	0.56345	0.93921	41.024	0.68571	0.99999
IFH1	1	-2.09	0.54641	0.93921	2.09	0.57764	0.99999
MSS11	2	-30.346	0.5795	0.95313	30.346	0.598	0.99999
TEC1	32	-96.561	0.59184	0.96078	20.669	0.48619	0.99999
SKN7	26	-89.187	0.60362	0.96734	19.631	0.43786	0.99999
AAD1	49	-12.268	0.64984	0.99528	23.771	0.5694	0.99999
HOT1	6	-53.835	0.64161	0.99528	10.717	0.40468	0.99999
RPH1	1	-33.871	0.6529	0.99528	33.871	0.51536	0.99999
MOT3	6	-11.394	0.95196	1	11.394	0.37239	0.99999
CHA4	1	-50.838	0.77485	1	50.838	0.43356	0.99999
RME1	1	-63.405	0.84682	1	63.405	0.37457	0.99999
SFP1	13	-78.051	0.69369	1	11.428	0.57993	0.99999
TOS8	1	-69.202	0.8742	1	69.202	0.34824	0.99999
HMS2	1	-69.202	0.8742	1	69.202	0.34824	0.99999
ERT1	3	-28.914	0.52533	0.93921	10.434	0.29909	0.93464
NRG1	10	-79.883	0.75945	1	16.251	0.26861	0.88963
AFT2	5	-71.578	0.79172	1	13	0.27544	0.88963
MDJ	26	-12.85	0.86853	1	23.098	0.27757	0.88963
MBP1	6	-50.394	0.61342	0.9706	15.706	0.19426	0.69142
GCN4	56	-13.639	0.7004	1	33.54	0.19913	0.69142
SOK2	72	-78.678	0.13739	0.59325	37.336	0.1868	0.68676
STE12	53	-15.065	0.81758	1	33.495	0.17941	0.6796
MIG3	3	-79.535	0.87582	1	15.496	0.12368	0.48311
CIN5	46	-13.88	0.79953	1	34.118	0.10207	0.41155
STB5	13	-12.475	0.93698	1	23.636	0.093492	0.38955
YAP5	4	-12.439	0.97881	1	18.971	0.073947	0.32309
RTG3	9	-13.854	0.97886	1	22.563	0.070414	0.32309
AFT1	8	-76.329	0.76443	1	21.86	0.074957	0.32309
PRP3	26	-12.711	0.86198	1	31.23	0.053996	0.25959
XBP1	13	-11.781	0.91586	1	26.274	0.049644	0.24822
CRZ1	15	-10.745	0.85246	1	27.611	0.045347	0.23618
PIP2	7	-92.903	0.87139	1	24.103	0.037692	0.20485
ASH1	9	-12.235	0.9535	1	25.299	0.034877	0.19816
FHL1	10	-14.416	0.98226	1	26.809	0.026837	0.15975
YRM1	10	-12.496	0.95402	1	29.021	0.013752	0.10333
ARO80	1	-82.095	0.9224	1	21.273	0.016533	0.10333
CUP9	1	-82.095	0.9224	1	21.273	0.016533	0.10333
OPI1	1	-82.095	0.9224	1	21.273	0.016533	0.10333
RGM1	1	-82.095	0.9224	1	21.273	0.016533	0.10333
STB4	1	-82.095	0.9224	1	21.273	0.016533	0.10333
MIG2	3	-98.023	0.93975	1	24.887	0.010032	0.08957
OAF3	3	-10.535	0.95643	1	25.62	0.0078381	0.075367
MIG1	8	-12.45	0.96065	1	30.925	0.0051431	0.053574
HAP3	8	-19.995	0.99964	1	33.851	0.0016973	0.019287
SIP4	2	-11.61	0.97954	1	30.085	0.0009983	0.012479
HAP5	8	-18.119	0.99856	1	36.594	0.00053702	0.0074585
RDS2	9	-16.957	0.99657	1	38.73	0.0002445	0.0039354
OAF1	10	-14.487	0.98292	1	39.274	0.00025187	0.0039354
UME6	8	-15.853	0.99364	1	38.947	0.00018353	0.0038235
CST6	6	-16.957	0.99794	1	38.29	0.00011955	0.0029888
CAT8	10	-22.404	0.99994	1	55.454	2.01e-08	6.28e-07
HAP2	20	-33.411	1	1	65.544	6.22e-10	2.59e-08
ADR1	28	-33.926	1	1	78.365	2.96e-14	1.85e-12
HAP4	33	-44.026	1	1	94.057	0	0
