# Supplementary material for: Modular deregulation of central carbon metabolism for efficient xylose utilization in Saccharomyces cerevisiae
Source: Nat Commun. 2025 May 16;16:4551. doi: 10.1038/s41467-025-59966-x (PMC12084563; doi:10.1038/s41467-025-59966-x)
Supplement: Supplementary file 10 — Supplementary Data8 [file 41467_2025_59966_MOESM10_ESM.xlsx]

## Sheet: Supplementary Data 8
Supplementary Data 8. The performance of six different engineering strains.
Name	Growth (1/h)	Titer (g/L)	Yield (g 3-HP/g xylose)	Rate (mmol 3-HP/g biomass/h)
R30C	0.119	1.31967	0.0659833	0.122
RC01p	0.136	1.76317	0.0881583	0.153
RC05p	0.134	2.8565	0.142825	0.229
RC10Bp	0.122	4.113	0.20565	0.347
RC32p	0.082	6.049	0.30245	0.425
RC32F2p8	0.072	7.4565	0.372825	0.558
