# Supplementary material for: Modular deregulation of central carbon metabolism for efficient xylose utilization in Saccharomyces cerevisiae
Source: Nat Commun. 2025 May 16;16:4551. doi: 10.1038/s41467-025-59966-x (PMC12084563; doi:10.1038/s41467-025-59966-x)
Supplement: Supplementary file 11 — Supplementary Data 9 [file 41467_2025_59966_MOESM11_ESM.zip]

Archive with 8 entries (7 files):
- Supplementary Data 9/
- Supplementary Data 9/baseModel.m
- Supplementary Data 9/R30C_analysis.mlx
- Supplementary Data 9/randomSamplingR30C.mat
- Supplementary Data 9/randomSamplingRC10Bp.mat
- Supplementary Data 9/randomSamplingRC32F2p8.mat
- Supplementary Data 9/RC10Bp_analysis.mlx
- Supplementary Data 9/RC32F2p8_analysis.mlx
