# Supplementary material for: Modular deregulation of central carbon metabolism for efficient xylose utilization in Saccharomyces cerevisiae
Source: Nat Commun. 2025 May 16;16:4551. doi: 10.1038/s41467-025-59966-x (PMC12084563; doi:10.1038/s41467-025-59966-x)
Supplement: Supplementary file 11 — Supplementary Data 9 [file 41467_2025_59966_MOESM11_ESM.zip › Supplementary Data 9/baseModel.m]

current = pwd;

load('../models/yeast-GEM.mat')

% 1) Introduce heterologous reactions for RC05p
    %PsXK, PsTAL1, TKL1, RPE1, RKI1, ∆GRE3, 2HXT7m, ∆ASK10, ∆YPR1, GFP, MCRCm, MCRN, ∆FBP1, PiXI, ∆PCK1, PYK1m, GPM1m2, FBA1m1, GAPN
    %xylulokinase (Ps XK) exists r_1093
    %transaldolase (Ps TAL1) r_1048
    %transketolase (TKL1) r_1049
    %ribulose 5-phosphate 3-epimerase (RPE1) r_0984
    %ribose-5-phosphate isomerase (RKI1) r_0982
    %hexose transport (HXT7) is multiple sugar transports involved


% Define reactions equations
GAPN = "glyceraldehyde 3-phosphate[c] + NADP(+)[c] => 3-phosphonato-D-glycerate(3-)[c] + H+[c] + NADPH[c]";
XI = "D-xylose[c] <=> D-xylulose[c]";
MCR_C = 'malonyl-CoA[c] + NADPH[c] + H+[c] <=> 3-oxopropanoate[c] + NADP(+)[c] + coenzyme A[c]';
MCR_N  = '3-oxopropanoate[c] + NADPH[c] + H+[c] <=> 3-hydroxypropionate[c] + NADP(+)[c]';
transport_3HP  = '3-hydroxypropionate[c] + H+[c] => 3-hydroxypropionate[e] + H+[e]';
exchange_3HP   = '3-hydroxypropionate[e] => ';

rxnsToAdd.equations = {GAPN; XI; MCR_C; MCR_N; transport_3HP; exchange_3HP}; 

% Define reaction names
GAPN = "glyceraldehyde-3-phosphate dehydrogenase (NADP-dependent)";
XI = "D-xylose isomerase";
MCR_C = 'malonyl-CoA reductase';
MCR_N  = 'malonate-semialdehyde reductase';
transport_3HP = '3-HP transport';
exchange_3HP   = '3-HP exchange';

rxnsToAdd.rxns     = {GAPN; XI; MCR_C; MCR_N; transport_3HP; exchange_3HP};
rxnsToAdd.rxnNames = rxnsToAdd.rxns;

% Define objective and bounds
rxnsToAdd.c  = [0 0 0 0 0 0];
rxnsToAdd.lb = [0 -1000 -1000 -1000 0 0];
rxnsToAdd.ub = [1000 1000 1000 1000 1000 1000];


% Metabolites to Add
metsToAdd.mets          = {'3-hydroxypropionate_c'; '3-hydroxypropionate_e'};

metsToAdd.metNames      = {'3-hydroxypropionate'; '3-hydroxypropionate'};
metsToAdd.compartments  = {'c'; 'e'};

%genes to add
genesToAdd.genes          = {'GAPN'; 'XI'; 'McrC'; 'McrN'};
genesToAdd.geneShortNames = {'GAPN'; 'XI'; 'McrC'; 'McrN'};
rxnsToAdd.grRules         = {'GAPN'; 'XI'; 'McrC'; 'McrN'; ''; ''}; 

% Introduce changes to the model
model_RC05p = addGenesRaven(model,genesToAdd);
model_RC05p = addMets(model_RC05p,metsToAdd);
model_RC05p = addRxns(model_RC05p,rxnsToAdd,3);

%Standardize gene related fields
[grRules, rxnGeneMat] = standardizeGrRules(model_RC05p,true);
model_RC05p.grRules     = grRules;
model_RC05p.rxnGeneMat  = rxnGeneMat;

% Export to SBML format and save MATLAB structure of the new model
exportModel(model_RC05p,'../models/model_RC05p.xml')
save('../models/model_RC05p.mat','model_RC05p')
cd (current)
clear
