# Supplementary material for: Modular deregulation of central carbon metabolism for efficient xylose utilization in Saccharomyces cerevisiae
Source: Nat Commun. 2025 May 16;16:4551. doi: 10.1038/s41467-025-59966-x (PMC12084563; doi:10.1038/s41467-025-59966-x)
Supplement: Supplementary file 14 — Source Data [file 41467_2025_59966_MOESM14_ESM.xlsx]

## Sheet: Fig.2
Fig. 2a, Characterization of a set of xylose-responsive promoters on both glucose and xylose.
	Glucose			Xylose
pTEF1	229.213	216.12		277.304	266.187
pCIT1	44.6259	39.7932	48.5702	340.877	351.714	337.943
pJEN1	1.31861	1.33368	1.72975	287.519	271.618	290.706
pPYC1	75.9388	68.5633	74.5951	227.849	201.391	215.048
pICL1	3.00054	0.629647	4.72682	184.03	242.342	187.49
pACH1	13.7246	12.7951		181.011	185.435
pMLS1	-0.71847	-1.19206	-1.73312	166.622	161.654	179.957
pSFC1	4.8404	4.5545	4.65111	153.042	149.64	137.467
pSDH1	9.47485	10.4084	13.5073	115.726	131.932	118.455
pMPC3	8.87543	11.5247	11.9994	117.603	104.693	117.941
pKGD1	7.30931	6.85231	7.92783	81.7295	86.5276	84.24
pFUM1	4.92464	4.58713	6.00931	59.7887	62.6889	57.0236
pIDP2	0.555914	0.600289	1.06381	64.1021	45.5868	55.3034
pFBP1	-0.27148	-2.1452	9.20824	19.7205	29.316	29.8173
pARO9	2.72348	1.83984	2.01219	11.5538	4.21037	8.66691
Fig. 2b, Growth curves of three engineered xylose metabolizing strains.
Time (h)	pTEF1-XI			pADH2-XI			pSFC1-XI
0	0.117	0.113	0.118	0.166	0.148	0.133	0.071	0.102	0.119
0.533333	0.119	0.117	0.15	0.18	0.184	0.146	0.086	0.118	0.153
1.06667	0.137	0.116	0.119	0.164	0.181	0.149	0.085	0.117	0.152
1.56667	0.138	0.116	0.137	0.163	0.182	0.149	0.084	0.115	0.138
2.06667	0.151	0.115	0.15	0.164	0.182	0.148	0.084	0.115	0.137
2.56667	0.138	0.114	0.151	0.163	0.182	0.147	0.082	0.114	0.136
3.06667	0.138	0.114	0.15	0.164	0.182	0.147	0.084	0.113	0.135
3.56667	0.151	0.138	0.151	0.16	0.183	0.146	0.083	0.113	0.137
4.06667	0.15	0.115	0.15	0.164	0.182	0.146	0.081	0.112	0.133
4.56667	0.135	0.114	0.134	0.161	0.182	0.147	0.082	0.113	0.135
5.06667	0.15	0.115	0.151	0.189	0.184	0.146	0.083	0.113	0.139
5.56667	0.152	0.133	0.152	0.214	0.203	0.18	0.103	0.133	0.151
6.06667	0.152	0.136	0.153	0.247	0.221	0.184	0.102	0.136	0.153
6.56667	0.154	0.137	0.185	0.249	0.261	0.193	0.106	0.135	0.151
7.06667	0.163	0.138	0.188	0.273	0.276	0.203	0.108	0.135	0.153
7.56667	0.191	0.155	0.209	0.303	0.287	0.243	0.121	0.151	0.162
8.06667	0.192	0.153	0.208	0.31	0.322	0.284	0.123	0.151	0.163
8.56667	0.219	0.182	0.24	0.322	0.341	0.296	0.143	0.163	0.185
9.06667	0.229	0.189	0.266	0.347	0.355	0.327	0.159	0.19	0.19
9.56667	0.251	0.192	0.268	0.361	0.38	0.345	0.165	0.212	0.236
10.0667	0.275	0.24	0.268	0.362	0.394	0.383	0.203	0.224	0.244
10.5667	0.303	0.268	0.271	0.383	0.418	0.41	0.243	0.248	0.265
11.0667	0.337	0.309	0.299	0.412	0.424	0.434	0.295	0.245	0.268
11.5667	0.373	0.344	0.33	0.415	0.469	0.466	0.308	0.259	0.277
12.0667	0.371	0.342	0.332	0.423	0.479	0.484	0.306	0.301	0.318
12.5667	0.41	0.373	0.333	0.474	0.517	0.534	0.342	0.29	0.327
13.0667	0.426	0.384	0.354	0.477	0.533	0.543	0.357	0.301	0.328
13.5667	0.467	0.384	0.38	0.503	0.567	0.569	0.382	0.348	0.379
14.0667	0.476	0.417	0.396	0.533	0.599	0.606	0.403	0.359	0.386
14.5667	0.494	0.423	0.413	0.57	0.634	0.629	0.438	0.363	0.389
15.0667	0.532	0.444	0.422	0.593	0.655	0.656	0.451	0.406	0.414
15.5667	0.578	0.473	0.454	0.65	0.709	0.706	0.466	0.415	0.441
16.0667	0.596	0.473	0.477	0.68	0.728	0.741	0.496	0.45	0.471
16.5667	0.644	0.524	0.515	0.727	0.772	0.776	0.518	0.47	0.472
Fig. 2c, Evaluating the conversion efficiency of malonyl-CoA to 3-HP.
pENO2			pTEF1			pALD4
293.7	315.3	310.3	680	702.5	682.5	1316.5	1356	1286.5

## Sheet: Fig.3
Fig. 3c, Experimental validation of the significantly upregulated TFs via gene overexpression.
Control	1316.5	1356	1286.5
TYE7	1180.5	1399	1259
GCR1	1496	1396.5	1511.5
GCR2	1622.5	1579.5	1628
HAC1	1306.5	1337	1501
MCM1	1345	1190	1393.5
MSN2	1286.5	1325	1366
MBP1	1517.5	1512	1559
SWI4	1531.5	1541.5	1376.5
RAP1	1559.5	1400	1576.5
Fig. 3d, Experimental validation of the significantly downregulated TFs via gene deletion.
Control	1316.5	1356	1286.5
SIP4	1395.5	1428.5	1511
CAT8	1140.5	1090	1235.5
ADR1	13	16	11.5
HAP2	216	177.5	165.5
HAP4	300	336.5	297
HAP5	199	203	197
MIG1	1480	1460.5	1471.5
RDS2	1094	1138	1084.5
MSN4	1341	1320	1331.5

## Sheet: Fig.4
Fig. 4b, Deletion of 6 individual genes within the gluconeogenesis pathway.
Control	1316.5	1356	1286.5
ΔMLS1	1017	943.5	890.5
ΔCIT2	783.5	773.5	800
ΔPYC1	1328.5	1351	1270.5
ΔPYC2	1263.5	1475	1431.5
ΔPCK1	1400.5	1526.5	1551.5
ΔFBP1	1516	1428.5	1539
Fig. 4c, Single and combinatorial overexpression of 9 genes within the glycolysis pathway.
Control	1316.5	1356	1286.5
PFK1, PFK2	1323	1735	1430.5
FBA1	1465	1413	1387.5
TPI1	1380	1382.5	1406
TDH3	1470	1440	1632
PGK1	1491	1350.5	1382.5
GPM1	1353	1404	1404.5
ENO2	1393.5	1443.5	1363
PYK1	1432.5	1518	1508
PFK1, PFK2, FBA1, TPI1	1791	1677	1570
TDH3, pACH1, PYK1, GPM1, ENO2	1435.5	1563	1703.5
PFK1, PFK2, FBA1, TPI1, TDH3, pACH1, PYK1, GPM1, ENO2	1449.5	1409.5	1583
Fig. 4e, Regulation of Pfk1 and Pfk2, or their mutant versions, affects the flux through glycolysis.
pCIT2-PFK1, pALD6-PFK2m	992.5	948	884
pADH2-PFK1m, pALD4-PFK2m	1088.5	1042.5	862.5
pTIP1-PFK1m, pCIT1-PFK2m	1066	974	1053.5
pCIT2-PFK1m, pALD6-PFK2m	1150	1254.5	1033.5
pTIP1-PFK1m, pCIT1-PFK2	1190.5	1235.5	1260
pTIP1-PFK1, pCIT1-PFK2m	1260	1304	1279
pALD6-PFK1m, pCIT2-PFK2m	1297	1498.5	1245.5
pADH2-PFK1m, pALD4-PFK2	1417.5	1389	1528
pALD6-PFK1m, pCIT2-PFK2	1287.5	1706	1369.5
pCIT2-PFK1m, pALD6-PFK2	1473.5	1488.5	1527.5
pADH2-PFK1, pALD4-PFK2	1532.5	1698	1495.5
pADH2-PFK1, pALD4-PFK2m	1559	1499.5	1710
pALD6-PFK1, pCIT2-PFK2	1551.5	1795.5	1726
pCIT2-PFK1, pALD6-PFK2	1896.5	1835.5	1800
pALD6-PFK1, pCIT2-PFK2m	2156.5	2055.5	2107.5
Fig. 4f, Overexpression of mutated Pyk1, Fba1, and Gpm1.
Control	1316.5	1356	1286.5
pPCK1-PYK1m	1607	1515	1603.5
pALD4-FBA1m1	1434.5	1429.5	1453
pALD4-FBA1m2	1488.5	1459	1463.5
pALD4-GPM1m1	1522.5	1492.5	1519.5
pALD4-GPM1m2	1634	1617.5	1604
Fig. 4g, Engineering of the cofactor metabolism for NADPH and NADH within the glycolysis pathway.
Control	1316.5	1356	1286.5
pTEF1-GAPN	1952	2003.5	2043
pACH1-GAPN	1566.5	1544	1509
pSensor-GAPN	1705	1707.5	1857.5
pTEF1-GAPN, pHXT1-TDH3	2217	2290.5	2244
pTEF1-GAPN, pHXT3-TDH3	2248.5	2203	2223

## Sheet: Fig.5
Fig. 5b, Fine-tuning the expression of MPC2 and MPC3 using either glucose-responsive or xylose-responsive promoters.
Control	1316.5	1356	1286.5
pHXT1-MPC2	1345	1379.5	1356
pHXT3-MPC2	1067.5	1514.5	1314
pFBP1-MPC3	978.5	1203	1311.5
pARO9-MPC3	1693	1640	1781.5
pIDP2-MPC3	1390.5	1386	1490.5
pKGD1-MPC3	1471.5	1507	1436
pSDH1-MPC3	1458.5	1550	1475.5
pFUM1-MPC3	1575	1602	1534
Fig. 5d, Comparison of two distinct pyruvate-to-acetyl-CoA pathways that use acetaldehyde as an intermediate.
Control	1316.5	1356	1286.5
pPCK1-PYK1m	1607	1515	1603.5
pALD4-FBA1m1	1434.5	1429.5	1453
pALD4-FBA1m2	1488.5	1459	1463.5
pALD4-GPM1m1	1522.5	1492.5	1519.5
pALD4-GPM1m2	1634	1617.5	1604
Fig. 5e, Introduction of a heterologous pyruvate-to-acetyl-CoA pathway that utilizes acetyl-phosphate as the intermediate.
Control	1347.5	1336	1331.5
pCIT2-avPO_ckPTA-pTEF1	810.5	731.5	836.5
pALD4-avPO_ckPTA-pTEF1	427.5	400.5	392
pTEF1-SOD1_SOD2-pCIT2	1801.5	1744.5	1837.5
Fig. 5f, Deregulation of acetyl-CoA carboxylase.
Control	1316.5	1356	1286.5
pMLS1-ACC1m	2179.5	2148.5	2107
pPCK1-ACC1m	2061.5	2045	2026.5
pSFC1-ACC1m	2328	2329	2325.5
pIDP2-ACC1m	1828	1755.5	1658
pKGD1-ACC1m	2729	2843.5	2838
pARO9-ACC1m	1424	1397.5	1402
tACC1	2507	2448.5	2480
Fig. 5h, Evaluation of 3-HP production with the constructed acyl-CoA biosensor.
Control	1316.5	1356	1286.5
pTEF1-Med2,pcLEU2(1xBS)	983.5	938.5	915
pTEF1-Med2,pcGAL1(1xBS)	1182.5	1215	941.5
pTEF1-Med2,pcGAL1(3xBS)	1182	1251	1057.5
pTEF1-Med2,pcGAL1(3xBS)	2394.04	2194.65	2685.35
pTEF1-Med2,pcGAL1(3xBS)	3229.2	3154.4	3288.8
pUASTDH3-Med2,pcLEU2(1xBS)	868	886.5	898
pUASTDH3-Med2,pcGAL1(1xBS)	1036	965	1027.5
pUASTDH3-Med2,pcGAL1(3xBS)	887	869.5	851
pUASTDH3-Med2,pcGAL1(3xBS)	2795.28	2835.54	2580.14
pUASTDH3-Med2,pcGAL1(3xBS)	3067.6	3090.4	3277.6

## Sheet: Fig.6
Fig. 6b, 3-HP production by combined engineered strains.
Control	1.3165	1.356	1.2865
ΔFBP1	1.516	1.4285	1.539
ΔPCK1	1.8135	1.7155	1.7605
RC01p, PYK1m	2.053	2.084	2.1365
RC02p, GPM1m2	2.2905	2.1925	2.2035
RC03p, FBA1m1	2.286	2.331	2.3035
RC04p, PFK1, PFK2m	2.4675	2.4735	2.59
RC04p, GAPN	2.841	2.884	2.8445
RC05p, PFK1, PFK2m	2.5825	2.5255	2.5635
RC05p, GCR1, GCR2, MBP1	3.018	2.8925	3.081
RC05p, pIDP2-MPC3	2.9605	2.984	3.0085
RC05p, McrMm, McrN	3.725	3.73	3.5585
RC05Bp, pIDP2-MPC3	4.0815	4.1055	4.152
RC05p, PDC1, ACSse	2.5085	2.4755	2.468
RC05p, PDC1, ACSse, eutE	2.779	2.836	2.8975
RC24p, tACC1	4.12	4.079	4.23
RC10p, PDC1, ACSse	2.9735	2.938	3.3045
RC10p, PDC1, ACSse, eutE	3.0625	2.979	3.1905
RC26p, tACC1	4.1325	4.0295	4.0045
RC10Bp, PDC1, ACSse	3.712	3.855	3.976
RC10Bp, PDC1, ACSse, eutE	4.07	4.114	4.068
RC10Bp, tACC1	5.1985	5.2385	5.225
RC10Bp, eutE	4.5585	4.748	4.692
RC10Bp, ACC1m	6.005	6.0435	6.0985
RC26Bp, tACC1	4.1565	3.9175	3.982
RC32p, eutE	5.9245	5.5285	5.668
RC33p, eutE	5.1	4.61	4.531
RC32p, pARO9-FAS1	7.0485	6.695	6.4635
RC32Bp, pARO9-FAS1	6.158	6.4275	6.6385
plasmid	7.608	7.278	7.4835

## Sheet: Fig.S1
Fig.S1b-d, Classification of tested promoters.
	Glucose			Xylose
pADH2	0.210493	0.216864	0.190904	6.41263	5.92506	5.84952
pALD4	0.473454	0.450864	0.504767	4.17782	4.46839	5.37448
pMDH2	0.723434	0.835693	0.630928	4.19728	4.12507	3.82423
pMLS1	0.080561	0.091154	0.052686	1.72074	1.73462	1.61359
pTIP1	0.198381	0.243418		1.60874	1.73552
pHXK1	0.146944	0.101603		1.40331	1.39709	1.29771
pCDC19	1.65697	1.80908	1.44198	0.237838	0.178884	0.195953
pHXT3	0.865842	0.817984		0.115114	0.044191	0.107356
pHXT1	0.151216	0.148777	0.100273	0.019767	-0.00547	0.011866
pLYS20	0.087094	0.076105	0.116211	0.033143	-0.00689	0.010097
pTEF1	3.02042	2.98333	2.98158	3.17954	2.96759	3.01659
pUAS_TEF1	4.99115	4.83843	4.97267	5.49802	5.44088	5.12002
pCIT2	3.10784	2.90157	3.08144	4.38708	3.80784	4.53787
pUAS_TDH3	6.50866	6.42619	6.41268	3.54412	3.14616	3.36403
pUAS_CCW12	3.14849	3.05093	2.95553	2.71854	2.64737	2.569
pGND1	2.40648	2.23676	2.19083	2.15415	2.28716	2.152
pTDH3	5.32739	5.086	5.19277	2.44902	2.14881	1.74591
pHXT7	1.51638	1.39762	1.34589	1.81931	1.89344	1.90367
pENO2	4.69576	4.78854	4.5763	1.73795	1.90792	1.80158
pCCW12	2.76424	2.62269	2.54783	1.86417	1.71252	1.6993
pRPS9A	2.02877	1.92094	1.8704	1.51937	1.57973	1.61271
pHHT1	1.22522	1.30264	1.29043	1.30775	1.38306	1.30014
pHHF1	1.24678	1.13742	1.26932	1.26969	1.26795	1.28813
pALD6	0.675662	0.605228	0.649535	1.13463	1.04418	1.10718
pTPI1	2.01425	2.04073		0.81576	0.809302
pRPL28	1.4397	1.29956	1.31337	0.83733	0.854142	0.743652
pPDC1	1.96218	1.63574	1.92817	0.7794	0.800251	0.779559
pRPP0	1.75297	1.66228	1.80185	0.774984	0.724765	0.745015
pRPL8A	1.2559	1.1407	1.1569	0.697745	0.713902	0.68206
pFBA1	1.67961	1.39537	1.23667	0.563016	0.508459	0.508406
pRPS12	1.1892	1.14042		0.487924	0.521738	0.517401
pSDH2	0.190966	0.152492		0.389669	0.41781
pCWP2	0.473927	0.414287	0.423578	0.3561	0.382841	0.387282
pRPS9B	0.963513	0.834626	0.883398	0.367769	0.3373	0.377806
pRPL17A	0.570406	0.539004	0.481669	0.313887	0.357484	0.282634
pPGK1	1.11648	1.21655	1.21102	0.245635	0.233537	0.26384
pRPS5	0.215562	0.180722	0.197352	0.121316	0.147431	0.116731
pADH1	0.286815	0.220876	0.277066	0.106618	0.086729	0.167481
pRPS28B	0.220478	0.179232		0.085533	0.088009	0.077016
pBAT2	0.047129	0.006277	0.025593	0.052231	0.090079	0.074617

## Sheet: Fig.S3
Fig.S3b, 3-HP production using MCR overexpressing plasmid.
McrC&N	62.7	77.4	80.6
Fig.S3c, 3-HP Production from glucose.
McrC&N	98.2	97.6	101.4
McrC McrN	156.6	160.4	157.2
McrCm McrN	1235.1	1171.8	1244.2
McrCm&N	1830.8	1873.4	1868.5
McrN-linker-McrCm	1052.5	891.3	1200.5
McrCm-linker-McrN	502.3	473.6	456.2

## Sheet: Fig.S4
Fig.S4 Optimizing the expression of MCR in genome.
McrCm&N	114.7	120.7	113.6
pGND1-McrN	120.9	267.1	115.6
pFBA1-McrN	430.8	559.2	357.6
pTEF1-McrN	982.7	919.1	967.8
pENO2-McrN	2468.8	2463.4	2409.4
pALD6-McrN	1806.1	1815.9	1808.4

## Sheet: Fig.S5
Fig.S5a, Final OD values for strains overexpressing TFs.
Control	12.3	12.1	12.2
TYE7	12	12.85	13.15
GCR1	12.25	12.1	12.6
GCR2	12.75	12.55	12.2
HAC1	12.7	12.9	12.25
MCM1	12.7	12.9	12.95
MSN2	13.15	12.75	12.95
MBP1	12.15	12	11.2
SWI4	13.05	12.95	13.05
RAP1	13	13.65	12.9
Fig.S5b, Final OD values for strains with TFs deletion.
Control	12.3	12.1	12.2
SIP4	12.4	12.2	12.1
CAT8	12	11.85	11.9
ADR1	0.127	0.121	0.106
HAP2	6.4	4.9	4.5
HAP4	13.55	13.2	13.2
HAP5	6.1	5.75	5.3
MIG1	12.16	12.4	12.25
RDS2	12.65	12.5	12.45
MSN4	12.3	12.4	12.35

## Sheet: Fig.S6
Fig.S6 Conditional expression of TFs to increase 3-HP production.
Control	1316.5	1356	1286.5
GCR1, GCR2	1601	1412.5	1559.5
GCR1, GCR2, MBP1	1585.5	1631.5	1892

[truncated: 9 more sheets: Fig.S8, Fig.S10, Fig.S11, Fig.S12, Fig.S15, Fig.S16, Fig.S17, Fig.S18, Fig.S21]
